# Supplementary material for: Discovery of genes and proteins possibly regulating mean wool fibre diameter using cDNA microarray and proteomic approaches
Source: Sci Rep. 2020 May 7;10:7726. doi: 10.1038/s41598-020-64903-7 (PMC7206055; doi:10.1038/s41598-020-64903-7)
Supplement: Supplementary file 1 — Supplementary information [file 41598_2020_64903_MOESM1_ESM.xls]

## Sheet: XJ_vs_RJ_up
# Fold Change cut-off: 1.0 # P-value cut-off: 1.0 # Condition pairs: XJ_vs_RJ # Column A: ProbeName, it represents probe name. # Column B: p-value, p-value calculated from TTest. # Column C: FDR,it is calculated from Benjamini Hochberg FDR. # Column D: FCAbsolute, the absolute ratio (no log scale) of normalized intensities between two groups. # Column E: Regulation, it depicts which one of the gr…
XJ_vs_RJ 1.0 fold up regulated mRNAs
	P-value FDR Fold change and Regulation				Annotations							Group-Raw Intensity		Group-Normalized Intensity		Raw Intensity						Normalized Intensity
ProbeName	p-value	FDR	FCAbsolute	regulation	GenbankAccession	GeneSymbol	Description	EntrezGeneID	RefSeqAccession	TIGRID	UniGeneID	[RJ](raw)	[XJ](raw)	[RJ](normalized)	[XJ](normalized)	[RJ1, RJ](raw)	[RJ2, RJ](raw)	[RJ3, RJ](raw)	[XJ1, XJ](raw)	[XJ2, XJ](raw)	[XJ3, XJ](raw)	[RJ1, RJ](normalized)	[RJ2, RJ](normalized)	[RJ3, RJ](normalized)	[XJ1, XJ](normalized)	[XJ2, XJ](normalized)	[XJ3, XJ](normalized)
A_70_P001411	0.000265	0.0237786	146.882	up	GW997569		U_TL-090730_DO_K3_plate1e18.b1 cDNA library from sheep prenatal mammary gland Ovis aries cDNA, mRNA sequence [GW997569]		XM_004019596	TC73465	Oar.12980	172.091	26537.4	7.53442	14.7329	128.406	183.692	204.175	43777.6	17947.5	17886.9	6.8349	7.83085	7.93751	15.653	14.045	14.5008
A_70_P017031	2.72e-05	0.0135825	142.241	up	L08792		Sheep MHC class II (OVAR-DQB1) mRNA, complete cds. [L08792]			TC65958	Oar.493	152.61	22257.3	7.33187	14.4841	204.14	124.49	129.199	13524.9	38762.3	14484.7	7.51792	7.27428	7.20341	14.1156	15.1155	14.2211
A_70_P068186	0.000312	0.025538	31.214	up			Rep: Type II small proline-rich protein - Ovis aries (Sheep), complete [TC68636]			TC68636		1068.3	36683.9	10.1209	15.0851	1709.24	745.699	749.975	19541.1	66002.4	24508.3	10.5985	9.85599	9.90838	14.583	15.7666	14.9056
A_70_P051051	0.000212	0.0227919	26.8484	up	NM_001009773	LOC443313	Ovis aries type II small proline-rich protein (LOC443313), mRNA [NM_001009773]	443313	NM_001009773	TC58315	Oar.503	1491.53	41587.4	10.5551	15.3019	2285.78	1326.66	862.131	29787.2	69684.6	25290.4	10.9853	10.5812	10.0987	15.1223	15.8264	14.9568
A_70_P026356	5.15e-05	0.0162388	25.6548	up	AF172689		Ovis aries clone 34 immunoglobulin light chain variable region (IGLV) mRNA, partial cds. [AF172689]			NP13471064	Oar.920	157.644	3466.64	7.39182	12.073	192.173	114.132	166.629	2245.53	5933.54	2220.85	7.41919	7.13353	7.62275	11.8792	12.4955	11.8443
A_70_P065546	0.000233	0.0232179	22.7475	up						TC53294		8.52819	156.434	3.14086	7.6485	8.48499	11.1625	5.93704	77.1834	286.509	105.609	3.40928	3.27639	2.73692	7.18823	8.19792	7.55935
A_70_P039661	7.68e-05	0.0162388	19.3036	up	NM_001009401	IL8	Ovis aries interleukin 8 (IL8), mRNA [NM_001009401]	443418	NM_001009401	TC81317	Oar.485	77.245	1108.83	6.26036	10.5312	95.0183	50.3303	86.3863	686.567	1937.95	701.965	6.33512	5.92595	6.52001	10.3434	10.9067	10.3434
A_70_P010201	0.000172	0.0213973	17.1948	up	DY493982		sh2P0011F12_F.ab1 adult sheep fracture callus 7d Ovis aries cDNA, mRNA sequence [DY493982]		XM_004003649	TC61626	Oar.3785	1193.58	20755.2	10.3075	14.4114	1730.18	985.753	864.793	14392.5	34317.1	13556.2	10.6193	10.2016	10.1016	14.1719	14.9272	14.1351
A_70_P051052	0.000262	0.0237786	17.1726	up	NM_001009773	LOC443313	Ovis aries type II small proline-rich protein (LOC443313), mRNA [NM_001009773]	443313	NM_001009773	TC58315	Oar.503	1709.58	30838.2	10.8134	14.9154	2020.45	1626.51	1481.78	19194.3	53741	19579.2	10.8096	10.8416	10.7888	14.5446	15.5877	14.6138
A_70_P024446	0.00053	0.029168	14.2275	up	AF038141		Ovis aries immunoglobulin lambda-1d light chain variable region mRNA, partial cds. [AF038141]				Oar.14480	385.826	5173.39	8.75359	12.5842	384.672	283.445	489.36	3026.21	9136.13	3357.82	8.49445	8.46864	9.29767	12.2647	13.1021	12.3858
A_70_P026126	0.000823	0.0332831	13.7705	up	AF038136		Ovis aries immunoglobulin kappa-2.3 light chain variable region mRNA, partial cds. [AF038136]			TC71584	Oar.852	184.435	1881.35	7.48396	11.2675	316.333	103.651	133.321	1146.58	3271.27	1226.2	8.19163	7.00525	7.25499	11.0331	11.6862	11.0832
A_70_P026331	0.000726	0.0316289	12.3495	up	AF172683		Ovis aries clone 116 immunoglobulin light chain variable region (IGLV) mRNA, partial cds. [AF172683]			NP13471058	Oar.914	237.018	2499.83	8.01634	11.6427	204.433	195.858	310.764	1456.1	4346.8	1696.58	7.52064	7.92473	8.60366	11.3315	12.078	11.5187
A_70_P026366	0.000445	0.028994	12.039	up								302.633	3242.27	8.39009	11.9797	311.281	222.546	374.072	2043.03	5647.25	2036.52	8.16908	8.1155	8.88569	11.761	12.4384	11.7399
A_70_P039141	0.00135806	0.0399661	11.249	up	EE856165		020731OSTA148064HT OSTA Ovis aries cDNA, mRNA sequence [EE856165]		XM_004003139	TC65464	Oar.7285	91.4944	696.954	6.38585	9.87758	158.519	50.5909	65.3737	414.818	1238.69	437.355	7.14805	5.93239	6.07713	9.64351	10.3064	9.68288
A_70_P026326	0.000763	0.0322594	10.4249	up								197.039	1768.29	7.75185	11.1338	175.878	186.613	228.625	983.762	3248.33	1072.79	7.28356	7.84837	8.12363	10.8202	11.671	10.9102
A_70_P026376	0.000314	0.0256051	9.2385	up	AF172693		Ovis aries clone 64 immunoglobulin light chain variable region (IGLV) mRNA, partial cds. [AF172693]				Oar.924	175.342	1281.61	7.56387	10.7715	184.527	126.316	215.183	955.186	2091.01	798.636	7.35737	7.29786	8.03638	10.7783	11.0143	10.522
A_70_P026386	0.00100205	0.0353455	8.50767	up	AF172695		Ovis aries clone 96 immunoglobulin light chain variable region (IGLV) mRNA, partial cds. [AF172695]			NP13471070	Oar.926	255.225	1816.49	8.1243	11.2131	244.27	189.288	332.118	1116.59	3176.48	1156.39	7.80114	7.87275	8.69901	10.9929	11.6411	11.0051
A_70_P026411	0.00131193	0.0399356	8.22977	up	AF172700		Ovis aries clone 70 immunoglobulin light chain variable region (IGLV) mRNA, partial cds. [AF172700]			TC82523	Oar.931	581.639	4430.01	9.35361	12.3945	517.22	477.903	749.793	2667.73	7799.2	2823.1	8.91827	9.23556	9.90701	12.1184	12.878	12.187
A_70_P065226	0.00152786	0.0420662	8.09481	up	EE748671		020502OAPP1023054HT OAPP Ovis aries cDNA, mRNA sequence [EE748671]		XM_004012153	TC63263	Oar.9980	17.0169	94.8084	3.93136	6.94836	21.8167	11.1625	18.0714	57.9325	163.372	63.121	4.27272	3.27639	4.24497	6.73838	7.37758	6.72912
A_70_P033336	0.00170504	0.0439924	7.89572	up	DY486945		sh1-kc09_l0.s2 adult sheep fracture callus pool Ovis aries cDNA, mRNA sequence [DY486945]		XM_004002522	TC72462	Oar.7885	9642.43	67793.2	12.9628	15.9438	13171.9	8834.88	6920.47	35565.7	117566	50248.2	13.3283	12.9094	12.6506	15.4069	16.5903	15.8343
A_70_P024441	0.000771	0.0322594	7.62207	up	AF038147		Ovis aries immunoglobulin lambda-6c light chain variable region mRNA, partial cds. [AF038147]		XM_004017659	TC65181	Oar.14479	542.191	3801.58	9.27458	12.2048	506.395	495.406	624.772	2411.09	6577.12	2416.54	8.88569	9.28209	9.65594	11.9764	12.6594	11.9785
A_70_P029581	0.000579	0.029696	7.61175	up	EE822125		020605ONLN100043HT ONLN Ovis aries cDNA, mRNA sequence [EE822125]		XM_004006920	TC71979	Oar.5523	49.4411	267.657	5.56819	8.49642	71.2138	30.4412	46.6684	155.048	478.306	169.618	5.90005	5.2598	5.54471	8.22599	8.95348	8.30978
A_70_P041151	0.00130988	0.0399356	7.44734	up			Rep: VH region precursor - Ovis aries (Sheep), partial (96%) [TC75800]			TC75800		11.3075	70.3008	3.54635	6.44307	14.6691	11.1625	8.09096	29.9654	127.447	53.4897	3.85784	3.27639	3.50481	5.88123	6.98585	6.46214
A_70_P019681	0.000832	0.0332831	7.37495	up	EE866720		020731OSTA135038HT OSTA Ovis aries cDNA, mRNA sequence [EE866720]		XM_004019477		Oar.11814	1939.11	12130.3	10.9216	13.8043	1531.65	1608.97	2676.71	9969.66	16651.9	9769.45	10.4356	10.823	11.5063	13.7358	13.928	13.749
A_70_P001626	0.000755	0.0322594	7.17129	up	EF489513		Ovis aries isolate sheep308c1 MHC class I antigen (ovar) mRNA, partial cds. [EF489513]			TC65441	Oar.13044	82.399	447.278	6.39099	9.23323	86.9615	63.1339	97.1016	227.633	793.119	321.082	6.20639	6.24987	6.71672	8.7839	9.68374	9.23204
A_70_P026151	0.000854	0.0333519	6.59486	up	AF038148		Ovis aries immunoglobulin lambda-6d light chain variable region mRNA, partial cds. [AF038148]				Oar.859	27.6662	141.134	4.83404	7.55538	24.103	23.9265	34.9691	89.5821	244.24	89.5804	4.3949	5.00007	5.10713	7.40944	7.9639	7.2928
A_70_P016801	0.00145213	0.0414244	6.45497	up	M32495	LOC443321	Sheep lysozyme 2a (lyz2a) mRNA, 3' end. [M32495]	443321	XM_004006474	TC55825	Oar.379	116.467	546.545	6.93219	9.6226	93.0615	106.758	149.581	388.779	850.899	399.957	6.30181	7.04326	7.45151	9.54282	9.77084	9.55415
A_70_P048821	0.00146357	0.0415311	6.11109	up	XM_004011501	PNRC1	PREDICTED: Ovis aries proline-rich nuclear receptor coactivator 1 (PNRC1), mRNA [XM_004011501]	101114874	XM_004011501	TC57386		274.831	1298.64	8.14367	10.7551	440.04	180.34	204.113	792.085	2266.69	837.141	8.68939	7.80526	7.93637	10.5408	11.1359	10.5886
A_70_P043642	0.00161733	0.0427543	5.999	up	XM_004006422	SLC38A2	PREDICTED: Ovis aries solute carrier family 38, member 2, transcript variant 2 (SLC38A2), mRNA [XM_004006422]	101112042	XM_004006422	TC65982		36.5385	162.438	5.13372	7.71844	57.1332	23.3931	29.0891	97.1888	295.316	94.8106	5.5507	4.97784	4.87262	7.52532	8.2473	7.38271
A_70_P028111	0.000787	0.0325387	5.91952	up								34.5478	134.768	5.08688	7.65236	40.3027	16.411	46.9297	105.843	173.222	125.239	5.04728	4.66063	5.55272	7.64842	7.46736	7.84129
A_70_P026336	0.000204	0.0227919	5.82137	up	AF172684		Ovis aries clone 17 immunoglobulin light chain variable region (IGLV) mRNA, partial cds. [AF172684]				Oar.915	198.123	910.289	7.75659	10.298	226.531	152.091	215.746	583.63	1513.04	634.198	7.66483	7.56526	8.03969	10.1263	10.5583	10.2093
A_70_P030196	0.00110466	0.0369552	5.44244	up	NM_001024862	LOC554321	Ovis aries lactoferrin (LOC554321), mRNA [NM_001024862]	554321	NM_001024862	TC52466	Oar.3179	556.666	2553.92	9.23838	11.6826	850.363	391.633	428.001	1656.9	4334.38	1670.49	9.66391	8.94956	9.10168	11.4786	12.0708	11.4985
A_70_P006456	0.00073	0.031717	5.40741	up	EE780865		020709OMGB11055005HT OMGB1 Ovis aries cDNA, mRNA sequence [EE780865]		XM_004021221	TC69298	Oar.11649	28.0901	111.349	4.80324	7.23818	45.1235	15.3455	23.8013	79.9389	181.689	72.418	5.19688	4.60811	4.60473	7.24437	7.53084	6.93932
A_70_P016711	0.00038	0.0275585	5.16606	up	X54110	LOC100037688	O.aries kappa light chain mRNA. [X54110]	100037688		TC79982	Oar.478	713.854	3243.09	9.63972	12.0088	958.878	564.799	617.886	2278.42	5402.66	2048.2	9.81132	9.46638	9.64145	11.9019	12.3775	11.7469
A_70_P026146	0.000167	0.0212824	5.06818	up	AF038146		Ovis aries immunoglobulin lambda-6b light chain variable region mRNA, partial cds. [AF038146]		XR_173375	TC79586	Oar.857	43.0421	156.071	5.42283	7.7643	45.0087	35.9192	48.1985	108.413	251.654	108.145	5.19477	5.47218	5.60154	7.68085	8.00548	7.60656
A_70_P022366	0.000517	0.029168	4.82919	up	EE847161		030729OSCA3027035HT OSCA Ovis aries cDNA, mRNA sequence [EE847161]		XM_004008798	TC59886	Oar.12500	410.429	1633.34	8.82597	11.0978	528.031	408.824	294.433	1086.43	2729.64	1083.94	8.94568	9.00957	8.52267	10.945	11.4207	10.9275
A_70_P049566	8.41e-05	0.0166695	4.75971	up	XM_004010192	HMGCR	PREDICTED: Ovis aries 3-hydroxy-3-methylglutaryl-CoA reductase, transcript variant 1 (HMGCR), mRNA [XM_004010192]	101108919	XM_004010192	TC69170		1906.61	7696.96	10.9633	13.2142	2126.09	1916.48	1677.25	8136.6	9178.35	5775.92	10.8796	11.0516	10.9588	13.4715	13.1085	13.0625
A_70_P026421	0.000345	0.0272069	4.74519	up	AF172702		Ovis aries clone 139 immunoglobulin light chain variable region (IGLV) mRNA, partial cds. [AF172702]			NP13471077	Oar.933	377.839	1489.84	8.74763	10.9941	375.417	368.527	389.574	1038.02	2413.46	1018.03	8.45027	8.8497	8.94293	10.8917	11.249	10.8416
A_70_P002561	0.000607	0.0300704	4.61647	up	EE752139		020502OCSI1026025HT OCS1 Ovis aries cDNA, mRNA sequence [EE752139]			TC60926	Oar.15142	79.0519	251.151	6.27675	8.48354	114.908	60.2896	61.9577	183.216	402.668	167.57	6.64144	6.18593	6.00287	8.45684	8.70518	8.28859
A_70_P057626	0.000547	0.0292069	4.50768	up	XM_004020735	NAA60	PREDICTED: Ovis aries N(alpha)-acetyltransferase 60, NatF catalytic subunit (NAA60), mRNA [XM_004020735]	101120793	XM_004020735	TC64330		87.3722	292.649	6.46931	8.6417	108.387	69.697	84.0332	168.955	511.564	197.428	6.53592	6.3962	6.47581	8.34203	9.05095	8.5321
A_70_P064106	0.00142179	0.0410411	4.43447	up	EE810251		010914ONDC209087HT ONDC Ovis aries cDNA, mRNA sequence [EE810251]		XM_004023592	TC78320	Oar.12102	12.1024	42.7965	3.62479	5.77355	12.4028	11.1625	12.7418	27.2512	73.7186	27.4196	3.71024	3.27639	3.88774	5.7644	6.13271	5.42354
A_70_P039662	0.00061	0.0300704	4.41003	up	NM_001009401	IL8	Ovis aries interleukin 8 (IL8), mRNA [NM_001009401]	443418	NM_001009401	TC52551	Oar.485	418.437	1597.14	8.90241	11.0432	451.191	391.207	412.911	987.88	2766.54	1037.01	8.72003	8.94715	9.04004	10.8262	11.4363	10.8671
A_70_P002791	0.0022695	0.0492851	4.30015	up	AY371068	CEBPB	Ovis aries CCAAT/enhancer binding protein beta mRNA, partial cds. [AY371068]	443277	XM_004014883	TC78102	Oar.1063	91.726	299.392	6.52299	8.62738	127.463	65.4564	82.2582	164.021	549.383	184.772	6.82335	6.30657	6.43905	8.30248	9.14335	8.4363
A_70_P032651	0.00021	0.0227919	4.02293	up	EE819520		020731ONDC279005HT ONDC Ovis aries cDNA, mRNA sequence [EE819520]			TC56493	Oar.238	672.772	2307.91	9.59766	11.6059	759.491	645.156	613.669	1434.64	3391.47	2097.61	9.49819	9.66053	9.63426	11.3115	11.7343	11.7719
A_70_P061951	0.00062	0.0301443	3.85835	up	XM_004017007	NNT	PREDICTED: Ovis aries nicotinamide nucleotide transhydrogenase (NNT), mRNA [XM_004017007]	101121801	XM_004017007	TC59369		131.248	362.829	7.07442	9.02241	177.009	117.977	98.7587	242.891	581.171	264.427	7.29394	7.18281	6.74652	8.87337	9.2362	8.95765
A_70_P016091	0.00215741	0.0485191	3.82523	up	GT881513		UMC-ofold10_0A01-001-b05 NOVALUE ofold10 Ovis aries cDNA 3', mRNA sequence [GT881513]		XM_004022831	TC66166	Oar.21724	906.892	3203.84	9.99321	11.9288	1040.31	829.341	851.024	1852.33	5804.41	1954.78	9.9103	9.9928	10.0765	11.6231	12.4695	11.6938
A_70_P000471	9.09e-05	0.0171837	3.74451	up	EE754535		020605OCS411027032HT OCS4 Ovis aries cDNA, mRNA sequence [EE754535]				Oar.10358	997.813	3142.11	10.1103	12.0151	1154.97	999.193	839.275	2292.75	4819.88	2313.7	10.0487	10.2236	10.0586	11.9113	12.2257	11.9083
A_70_P059376	0.000863	0.0336061	3.72822	up	EE842281		010914OSAB051018HT OSAB Ovis aries cDNA, mRNA sequence [EE842281]			TC74597	Oar.4639	1905.19	6065.19	10.934	12.8325	2460.12	1832.79	1422.65	4393.5	9773.25	4028.81	11.069	10.9944	10.7388	12.705	13.2011	12.5915
A_70_P033666	0.001938	0.0465738	3.70738	up								302.384	898.772	8.39954	10.2899	312.26	229.084	365.808	565.803	1469.55	660.962	8.17339	8.17038	8.85484	10.0777	10.5211	10.2711
A_70_P051701	0.00187177	0.0461257	3.63471	up			Rep: G protein-coupled receptor, family C, group 5, member B - Bos taurus (Bovine), partial (10%) [TC66840]			TC66840		254.826	698.996	8.1548	10.0166	240.042	233.836	290.599	475.63	949.518	671.84	7.76779	8.197	8.49961	9.83372	9.92156	10.2946
A_70_P006326	0.000287	0.024454	3.60094	up	EE865005		020731OSTA128032HT OSTA Ovis aries cDNA, mRNA sequence [EE865005]		XM_004012966	TC62210	Oar.11618	125.097	332.49	7.03141	8.87978	159.789	109.438	106.066	238.012	539.208	220.25	7.15917	7.07457	6.86048	8.84298	9.11692	8.67944
A_70_P021726	0.0020462	0.0475496	3.58546	up	EE854545		020731OSTA161063HT OSTA Ovis aries cDNA, mRNA sequence [EE854545]		XM_004017337	TC58798	Oar.6366	249.14	679.141	8.0377	9.87986	363.377	208.111	175.931	461.874	1149.56	425.99	8.39943	8.01056	7.70311	9.79775	10.1919	9.64989
A_70_P026431	0.000929	0.0341513	3.52008	up	AF172659		Ovis aries clone 1 immunoglobulin heavy chain precursor (IGHV) mRNA, partial cds. [AF172659]			NP13471081	Oar.935	82.051	212.229	6.38093	8.19654	92.1003	61.8049	92.248	135.846	357.481	143.359	6.28848	6.22203	6.63227	8.02359	8.52267	8.04335
A_70_P063996	0.000362	0.0275585	3.47377	up	EE782965		020709OMGB11070073HT OMGB1 Ovis aries cDNA, mRNA sequence [EE782965]			TC72615	Oar.15548	390.141	1103.37	8.7969	10.5934	419.654	333.125	417.644	782.64	1747.08	780.397	8.62313	8.70648	9.0611	10.5243	10.7676	10.4883
A_70_P065956	2.87e-05	0.0135825	3.40062	up	EE843140		010914OSAB024091HT OSAB Ovis aries cDNA, mRNA sequence [EE843140]		XM_004003206	TC72045	Oar.15962	146.425	357.429	7.27111	9.03691	189.458	124.479	125.339	276.663	531.982	263.641	7.39275	7.27254	7.14805	9.05656	9.10024	8.95394
A_70_P066081	0.000272	0.0239236	3.37471	up	FE024231		C0009257O11.P1KAM13F KN511 Ovis aries peyer's patch from terminal ileum of Teladorsagia infected sheep Ovis aries cDNA clone C0009257O11 5', mRNA sequence [FE024231]			TC72211	Oar.15987	472.819	1256.13	9.08654	10.8413	507.244	459.619	451.592	1137.43	1607.32	1023.64	8.8877	9.18035	9.19157	11.0209	10.6528	10.8502
A_70_P064366	0.00172392	0.0441769	3.33153	up			Rep: Zgc:153636 - Danio rerio (Zebrafish) (Brachydanio rerio), partial (9%) [TC66239]			TC66239		66.0116	154.704	6.04493	7.78111	63.9813	53.0661	80.9873	122.109	236.693	105.311	5.72285	5.99048	6.42146	7.86919	7.91697	7.55718
A_70_P059571	0.000127	0.0187539	3.28211	up	DY498825		sh2P0029O16_F.ab1 adult sheep fracture callus 7d Ovis aries cDNA, mRNA sequence [DY498825]		XM_004013357	TC60561	Oar.17925	277.805	701.36	8.25572	9.97035	356.114	221.23	256.07	492.567	1106.83	504.687	8.36896	8.1031	8.29511	9.8808	10.1427	9.88753
A_70_P026526	0.00137014	0.0400878	3.28071	up	AF172679		Ovis aries clone 139 immunoglobulin heavy chain precursor (IGHV) mRNA, partial cds. [AF172679]			NP13471100	Oar.954	104.156	248.273	6.76656	8.48057	104.666	83.7399	124.061	190.045	387.377	167.398	6.49171	6.67827	7.12971	8.51003	8.64462	8.28706
A_70_P070261	3.06e-05	0.0135825	3.26667	up	EE826600		020605ONLN037040HT ONLN Ovis aries cDNA, mRNA sequence [EE826600]				Oar.9201	89.5699	204.67	6.50848	8.2163	113.322	75.7302	79.6579	145.882	308.388	159.74	6.61854	6.50961	6.39729	8.13058	8.30563	8.2127
A_70_P043651	0.00127598	0.0392376	3.24259	up	XM_004008238	MDFIC	PREDICTED: Ovis aries MyoD family inhibitor domain containing (MDFIC), mRNA [XM_004008238]	101108043	XM_004008238	TC65754		614.04	1690.7	9.44958	11.1467	704.868	655.772	481.48	1169.32	2832.82	1069.95	9.38039	9.69054	9.2778	11.0618	11.4735	10.9048
A_70_P024146	0.00151239	0.0418717	3.23754	up	AY884017		Ovis aries MHC class II antigen (Ovar-DRB1) mRNA, Ovar-DRB1-L allele, partial cds. [AY884017]			TC71015	Oar.14367	80.9226	192.647	6.34385	8.03875	103.399	57.9321	81.4364	112.798	329.896	135.247	6.46905	6.13447	6.42803	7.75083	8.40399	7.96144
A_70_P006291	0.000305	0.0252918	3.21809	up	EE780613		020709OMGB11046004HT OMGB1 Ovis aries cDNA, mRNA sequence [EE780613]		XM_004004106	TC66610	Oar.11610	369.321	968.579	8.69653	10.3827	462.108	324.207	321.649	642.972	1621.33	641.432	8.76282	8.67074	8.65604	10.2533	10.6629	10.232
A_70_P021106	0.00132064	0.0399661	3.18256	up	EE850345		020829OSI1027029HT OSI Ovis aries cDNA, mRNA sequence [EE850345]		XM_004012195	TC55466	Oar.4425	245.77	602.418	8.03719	9.70738	339.965	204.926	192.42	399.678	1017.27	390.305	8.29222	7.97944	7.83992	9.58529	10.0249	9.51199
A_70_P041206	0.000468	0.029168	3.17368	up	Z50034		O.aries mRNA for immunoglobulin mu heavy chain variable region (clone 106105). [Z50034]				Oar.601	52.1559	120.019	5.7034	7.36955	55.8934	45.1497	55.4245	80.5109	192.85	86.6976	5.50992	5.77128	5.82899	7.25606	7.61928	7.23331
A_70_P054086	0.00199551	0.0469818	3.16876	up	EE830768		020605ONLN056036HT ONLN Ovis aries cDNA, mRNA sequence [EE830768]		XM_004005499	TC55392	Oar.9643	92.0598	208.311	6.52834	8.19226	130.13	72.4828	73.567	152.804	340.413	131.717	6.8595	6.45131	6.27421	8.20226	8.45383	7.92068
A_70_P006221	0.000259	0.0237786	3.15464	up	EE793518		020709OMLT1023029HT OMLT Ovis aries cDNA, mRNA sequence [EE793518]			TC58141	Oar.11596	3001.58	7460.9	11.5191	13.1765	3052.05	3244.21	2708.48	5925.22	8950.9	7506.57	11.362	11.6723	11.5229	13.0817	13.0673	13.3806
A_70_P004676	0.00192444	0.0465449	3.1516	up	XM_004023524	MYADM	PREDICTED: Ovis aries myeloid-associated differentiation marker (MYADM), mRNA [XM_004023524]	101118632	XM_004023524	TC54893		122.16	297.484	7.01936	8.67544	139.358	123.118	104.003	184.908	513.71	193.833	6.96466	7.25659	6.83683	8.46864	9.05865	8.49903
A_70_P041672	0.000391	0.0275585	3.13348	up								227.921	543.683	7.94928	9.59705	292.564	207.149	184.051	405.46	868.162	357.425	8.07766	8.00055	7.76964	9.60484	9.79775	9.38857
A_70_P020806	0.00111689	0.0369874	3.11657	up	EE802638		020731ONDC285010HT ONDC Ovis aries cDNA, mRNA sequence [EE802638]		XM_004022115	TC64282	Oar.3943	182.441	421.532	7.59143	9.23139	257.049	149.658	140.618	293.735	680.683	290.179	7.88323	7.54394	7.34712	9.15029	9.46385	9.08003
A_70_P067986	0.00135342	0.0399661	3.08151	up	NM_001280703	SOD2	Ovis aries superoxide dismutase 2, mitochondrial (SOD2), mRNA [NM_001280703]	780457	NM_001280703	TC54688	Oar.4732	553.848	1412.73	9.27694	10.9006	754.376	422.14	485.027	871.522	2358.67	1007.99	9.49105	9.05577	9.28399	10.6656	11.2083	10.8277
A_70_P017001	0.00122667	0.0384011	2.9691	up	Z13986	LOC101122689	O.aries rearranged T-cell receptor gamma. [Z13986]	101122689	XM_004008007	TC80580	Oar.477	97.9436	210.259	6.63255	8.20257	132.909	70.6333	90.2888	143.26	344.227	143.288	6.88721	6.41447	6.59597	8.09699	8.46931	8.04142
A_70_P033346	0.00207623	0.0476437	2.92215	up	EE866268		010723OSTA012075HT OSTA Ovis aries cDNA, mRNA sequence [EE866268]			TC62274	Oar.7887	392.393	911	8.74213	10.2892	562.774	306.497	307.909	553.38	1537.04	642.584	9.04486	8.59076	8.59076	10.0487	10.5833	10.2355
A_70_P069266	0.000331	0.0263837	2.75949	up								114.429	232.673	6.92482	8.38923	123.743	96.9665	122.578	175.5	358.423	164.097	6.76622	6.89775	7.1105	8.39143	8.52525	8.251
A_70_P061296	0.00105058	0.0361451	2.74957	up	GW996951		U_TL-090730_DO_K2_plate1f13.b1 cDNA library from sheep prenatal mammary gland Ovis aries cDNA, mRNA sequence [GW996951]			TC52793	Oar.4687	381.258	858.119	8.73695	10.1962	482.962	348.459	312.354	545.581	1462.06	566.716	8.82329	8.7776	8.60997	10.0254	10.5138	10.0493
A_70_P010836	1.18e-05	0.0131278	2.66657	up	EE829599	PTX3	020605ONLN126044HT ONLN Ovis aries cDNA, mRNA sequence [EE829599]	100034672		TC72309	Oar.10585	28.3443	57.5199	4.87451	6.28949	35.7192	19.6733	29.6405	40.9525	85.8176	45.7896	4.90363	4.82315	4.89674	6.27095	6.37752	6.22001
A_70_P020101	0.00082	0.0332831	2.63978	up	EE827306		020605ONLN056024HT ONLN Ovis aries cDNA, mRNA sequence [EE827306]		XM_004002375	TC74566	Oar.11496	87.5011	170.623	6.48857	7.88898	99.4182	75.4319	87.6531	106.367	279.769	125.732	6.41186	6.50597	6.54787	7.65533	8.16635	7.84527
A_70_P037241	0.00137963	0.0402199	2.60234	up	EE774050		020709OFM1038069HT OFM1 Ovis aries cDNA, mRNA sequence [EE774050]			TC70064	Oar.3344	29.3722	57.1676	4.88778	6.26759	42.3163	17.865	27.9353	43.9691	87.6917	39.842	5.11904	4.73055	4.81375	6.37284	6.41758	6.01235
A_70_P006871	0.000808	0.033002	2.59728	up	AF038144		Ovis aries immunoglobulin lambda-2c light chain variable region mRNA, partial cds. [AF038144]				Oar.14772	400.099	828.006	8.83932	10.2163	408.185	378.822	413.29	600.011	1285.82	598.191	8.58282	8.89226	9.04287	10.1665	10.3497	10.1328
A_70_P070836	0.00177172	0.0448677	2.57102	up	EE834155		021030OOCX049016HT OOCX Ovis aries cDNA, mRNA sequence [EE834155]				Oar.10733	188.171	366.774	7.65804	9.02038	254.131	148.584	161.799	220.678	593.579	286.064	7.86773	7.53272	7.57367	8.74308	9.261	9.05705
A_70_P008616	0.000454	0.028994	2.57057	up	EE826054		020605ONLN064065HT ONLN Ovis aries cDNA, mRNA sequence [EE826054]				Oar.5870	82.3278	150.742	6.39401	7.7561	93.5631	72.7223	80.6981	127.053	221.574	103.599	6.30785	6.45765	6.41654	7.92423	7.8226	7.52146
A_70_P056166	0.00079	0.0325387	2.53105	up	EE836357		021030OOCX010055HT OOCX Ovis aries cDNA, mRNA sequence [EE836357]			TC69562	Oar.12685	120.97	229.904	7.01548	8.35521	127.878	114.943	120.087	159.948	369.273	160.492	6.82963	7.14223	7.07457	8.27001	8.57602	8.2196
A_70_P053316	0.000384	0.0275585	2.52363	up	XM_004010822	SNW1	PREDICTED: Ovis aries SNW domain containing 1, transcript variant 2 (SNW1), mRNA [XM_004010822]	101115879	XM_004010822	TC62946		349.227	650.851	8.61027	9.94577	435.343	322.48	289.857	582.182	837.22	533.15	8.67467	8.66318	8.49296	10.1189	9.75357	9.96488
A_70_P070806	0.000917	0.0341513	2.52212	up	EE784337		020502OMGB21007084HT OMGB2 Ovis aries cDNA, mRNA sequence [EE784337]		XM_004001803	TC54649	Oar.10726	334.284	660.217	8.53796	9.8726	435.579	264.11	303.161	482.546	1063.67	434.432	8.67647	8.36556	8.57186	9.85145	10.0918	9.67453
A_70_P037201	0.000651	0.0307175	2.51829	up	EE773802		020709OFM1028090HT OFM1 Ovis aries cDNA, mRNA sequence [EE773802]		XM_004021570	TC57266	Oar.11385	265.864	498.034	8.22008	9.55252	273.142	274.073	250.377	410.524	679.248	404.331	7.9788	8.42164	8.25978	9.62791	9.45995	9.5697
A_70_P000021	0.00204803	0.0475496	2.47234	up								289.419	536.433	8.29626	9.60214	392.32	263.42	212.516	422.221	827.092	359.987	8.51852	8.36306	8.00721	9.66603	9.74026	9.40012
A_70_P002041	0.00167687	0.0435638	2.45556	up	EE764506		020322OFLT026018HT OFLT Ovis aries cDNA, mRNA sequence [EE764506]				Oar.13151	373.122	716.667	8.73114	10.0272	368.226	350.043	401.097	534.241	1083.11	532.654	8.42096	8.7839	8.98857	9.99985	10.1183	9.9634
A_70_P021221	0.000595	0.0299519	2.43528	up	EE794346		020709OMLT1018028HT OMLT Ovis aries cDNA, mRNA sequence [EE794346]		XM_004002487	TC61980	Oar.4457	508.936	936.149	9.15775	10.4418	610.035	522.582	394.191	751.968	1249.4	807.084	9.15616	9.35362	8.96347	10.4706	10.3166	10.5382
A_70_P042106	0.000807	0.033002	2.43031	up	GT879219		UMC-oend13n_0A01-005-c06 Day 13 (non-pregnant) endometrium oend13n Ovis aries cDNA 3', mRNA sequence [GT879219]		XM_004005796	TC53809	Oar.7745	2023.08	3828.76	11.0071	12.2882	2766.32	1717.44	1585.47	2829.74	5781.45	2875.09	11.2259	10.9092	10.8862	12.1902	12.4643	12.2103
A_70_P066711	0.00213713	0.0482792	2.42883	up	XM_004020168	SLK	PREDICTED: Ovis aries STE20-like kinase, transcript variant 1 (SLK), mRNA [XM_004020168]	101114150	XM_004020168	TC59920		143.655	263.851	7.24092	8.52119	185.392	117.74	127.832	160.093	445.106	186.355	7.36384	7.18072	7.17821	8.27191	8.84847	8.44318
A_70_P066091	6.32e-05	0.0162388	2.42681	up	FE021068		C0009253E03.P1KAM13F KN511 Ovis aries rectum and large colon from E. coli challenged and unchallenged animals Ovis aries cDNA clone C0009253E03 5', mRNA sequence [FE021068]				Oar.15989	1704.45	3194.03	10.803	12.082	2148.49	1596.22	1368.64	2474.15	4311.72	2796.23	10.8942	10.8171	10.6975	12.0131	12.0643	12.1687
A_70_P041201	0.000843	0.0332831	2.41762	up	Z49172		O.aries mRNA for immunoglobulin mu heavy chain variable region (clone VRB6). [Z49172]			NP13471188	Oar.600	83.4341	148.72	6.41158	7.68517	94.913	68.3539	87.0355	102.941	239.762	103.457	6.33272	6.37022	6.53179	7.59848	7.93637	7.52064
A_70_P042611	0.0023289	0.0499885	2.40899	up	DY506521		sh3P0003J06_F.ab1 adult sheep fracture callus 10d Ovis aries cDNA, mRNA sequence [DY506521]		XM_004004983	TC62971	Oar.8745	148.785	257.212	7.26372	8.53215	207.483	124.691	114.182	179.828	403.481	188.328	7.53818	7.27502	6.97794	8.429	8.70701	8.46043
A_70_P018651	0.00200404	0.0471091	2.4009	up	FE037523	AMP18	C0009486H17.Q1KM13R KN511 Ovis aries abomasal mucosa (gastric fold) from Teladorsagia infected sheep Ovis aries cDNA clone C0009486H17 3', mRNA sequence [FE037523]	100101239			Oar.14193	7.81305	13.0274	2.97928	4.24286	6.33957	11.1625	5.93704	11.265	17.8611	9.95622	2.92455	3.27639	2.73692	4.38892	4.12307	4.2166
A_70_P002721	0.0010671	0.0363508	2.39843	up	AY310396	AGRP	Ovis aries agouti-related protein mRNA, partial cds. [AY310396]	443269	XM_004015069	TC78325	Oar.1048	21.6736	40.4275	4.54505	5.80714	27.4037	11.5068	26.1102	33.7167	54.5796	32.9863	4.54693	4.36277	4.72543	6.01888	5.68816	5.71436
A_70_P019321	0.000493	0.029168	2.37147	up	XM_004004528	DNAJC10	PREDICTED: Ovis aries DnaJ (Hsp40) homolog, subfamily C, member 10, transcript variant 2 (DNAJC10), mRNA [XM_004004528]	101118669	XM_004004528	TC54985		35.853	62.4161	5.15402	6.3998	44.1485	28.4596	34.951	47.7513	95.1405	44.3565	5.16868	5.18826	5.10512	6.4726	6.5574	6.1694
A_70_P003522	0.000715	0.0315887	2.32491	up	EU366486	CLEC4E	Ovis aries macrophage C-type lectin Mincle-like protein mRNA, partial cds. [EU366486]	100135686	XM_004007573		Oar.16279	212.665	368.336	7.86873	9.0859	230.47	199.904	207.62	312.621	536.114	256.272	7.69359	7.9487	7.9639	9.23774	9.1099	8.91007
A_70_P001166	0.00194345	0.0466305	2.31756	up	FE027763		C0009263B20.Q1KAM13R KN511 Ovis aries efferent gastric lymph from uninfected sheep Ovis aries cDNA clone C0009263B20 3', mRNA sequence [FE027763]				Oar.16823	10.9609	18.7762	3.52956	4.74216	13.089	11.1625	8.63123	14.4839	27.148	14.6966	3.76008	3.27639	3.55221	4.92597	4.66512	4.63541
A_70_P035276	0.00105978	0.0362728	2.3114	up	EE807806		010914ONDC066013HT ONDC Ovis aries cDNA, mRNA sequence [EE807806]				Oar.15779	213.356	373.622	7.87316	9.08192	256.132	182.404	201.532	231.099	564.199	325.569	7.8799	7.82303	7.91653	8.80481	9.18684	9.25412
A_70_P044011	0.00226997	0.0492851	2.30913	up	FE029069		C0009265A05.Q1KM13R KN511 Ovis aries rectum and large colon from E. coli challenged and unchallenged animals Ovis aries cDNA clone C0009265A05 3', mRNA sequence [FE029069]				Oar.16929	7.81805	12.6657	2.98203	4.18938	6.35459	11.1625	5.93704	10.6072	16.7195	10.6705	2.93279	3.27639	2.73692	4.24497	4.04313	4.28004
A_70_P047561	0.000252	0.0237399	2.29601	up	FE035567		C0009483L14.Q1KM13R KN511 Ovis aries efferent gastric lymph from uninfected sheep Ovis aries cDNA clone C0009483L14 3', mRNA sequence [FE035567]				Oar.8693	48.0349	78.2781	5.57791	6.77704	52.674	44.2841	47.1466	62.071	109.109	63.6539	5.42579	5.74341	5.56452	6.84209	6.75144	6.73759
A_70_P064706	0.00134615	0.0399661	2.27471	up	EE810842		010914ONDC158081HT ONDC Ovis aries cDNA, mRNA sequence [EE810842]		XM_004020926		Oar.12224	96.0933	151.399	6.64412	7.82981	104.158	93.6178	90.504	123.168	194.348	136.68	6.48142	6.85005	6.60089	7.8822	7.63318	7.97404
A_70_P012531	0.000365	0.0275585	2.26766	up	NM_001009483	CYP17A1	Ovis aries cytochrome P450, family 17, subfamily A, polypeptide 1 (CYP17A1), mRNA [NM_001009483]	493968	NM_001009483	TC52511	Oar.399	2556.19	4399.96	11.3151	12.4963	2607.39	2586.16	2475	3436.96	5648.47	4114.47	11.1464	11.3927	11.4062	12.4266	12.439	12.6233
A_70_P018331	0.000153	0.0211705	2.26437	up	EE820929		020731ONDC289057HT ONDC Ovis aries cDNA, mRNA sequence [EE820929]		XM_004004059	TC75425	Oar.5135	5556.89	9272.99	12.2678	13.4469	6268.29	5426.18	4976.2	7468.83	12983.1	7367.1	12.3004	12.2841	12.2188	13.3622	13.6083	13.3701
A_70_P041161	0.00187062	0.0461257	2.24496	up	Z49177		O.aries mRNA for immunoglobulin mu heavy chain variable region (clone VRA19). [Z49177]			NP13471181	Oar.592	84.2345	135.284	6.39789	7.56458	114.273	63.5586	74.8721	95.2297	213.833	96.79	6.63292	6.26063	6.30013	7.49681	7.77547	7.42148
A_70_P050606	0.000461	0.029168	2.24309	up	EE775807		030729OM1351026023HT OM135 Ovis aries cDNA, mRNA sequence [EE775807]			TC55174	Oar.13763	19975	32917.2	13.9468	15.1123	18744.1	21527.5	19653.4	28051.2	44541.9	26158.6	13.8294	14.0537	13.9573	15.0342	15.2912	15.0115
A_70_P017321	0.00104839	0.0361451	2.20649	up	EE749745		020502OAPP1019052HT OAPP Ovis aries cDNA, mRNA sequence [EE749745]		XM_004009054	TC55033	Oar.8358	60.7209	98.1473	5.92751	7.06926	74.435	54.2071	53.5205	67.8796	154.12	72.4427	5.96714	6.03577	5.77961	6.97858	7.28873	6.94048
A_70_P029786	0.0001	0.0178081	2.20366	up	XM_004002732	CREG1	PREDICTED: Ovis aries cellular repressor of E1A-stimulated genes 1 (CREG1), mRNA [XM_004002732]	101114834	XM_004002732	TC53738		956.462	1652.63	10.046	11.1859	1191.78	921.919	755.689	1309.53	2403.09	1245.28	10.1024	10.1128	9.9228	11.2098	11.2398	11.1081
A_70_P057166	0.00189266	0.0462966	2.19757	up	EE814211		020731ONDC213044HT ONDC Ovis aries cDNA, mRNA sequence [EE814211]		XM_004015407	TC57115	Oar.7442	25.1016	43.0471	4.72822	5.86413	30.6424	15.2618	29.4006	34.4108	63.8907	30.8397	4.6991	4.60051	4.88505	6.04464	5.94043	5.60732
A_70_P015836	0.00191978	0.0465067	2.17974	up	FE034804		C0009482K02.P1KM13F KN511 Ovis aries rectum and large colon from E. coli challenged and unchallenged animals Ovis aries cDNA clone C0009482K02 5', mRNA sequence [FE034804]			TC58625	Oar.16697	474.31	796.471	9.08508	10.2092	510.117	447.6	465.213	577.505	1054.12	757.791	8.89226	9.13734	9.22564	10.103	10.0785	10.4462
A_70_P003891	0.000526	0.029168	2.17402	up	FE033669		C0009481A13.P1KAM13F KN511 Ovis aries abomasal mucosa (gastric fold) from (Teladorsagia) uninfected sheep Ovis aries cDNA clone C0009481A13 5', mRNA sequence [FE033669]		XM_004003312	TC63360	Oar.16356	24.5672	40.9815	4.70389	5.82425	28.4569	17.207	28.0377	33.2501	55.8414	33.8531	4.59251	4.69965	4.8195	6.00036	5.72064	5.75175
A_70_P016026	0.00218237	0.0486153	2.13042	up	EE818685		010716ONDC001049HT ONDC Ovis aries cDNA, mRNA sequence [EE818685]		XM_004016082	TC60598	Oar.13182	71.6455	111.078	6.19311	7.28425	73.8989	70.0686	70.9688	79.0287	171.465	82.7387	5.95646	6.40601	6.21687	7.22871	7.45151	7.17253
A_70_P030736	0.00158954	0.0424738	2.12905	up	DY500050		sh2P0036G21_F.ab1 adult sheep fracture callus 7d Ovis aries cDNA, mRNA sequence [DY500050]		XM_004003538	TC54442	Oar.5665	94.3416	146.655	6.61847	7.70868	97.4347	89.8618	95.7284	111.002	222.55	106.413	6.37905	6.78484	6.69152	7.72125	7.82914	7.57564
A_70_P048371	0.000297	0.0249018	2.12838	up	XM_004004721	KYNU	PREDICTED: Ovis aries kynureninase (KYNU), mRNA [XM_004004721]	101101867	XM_004004721	TC76176		174.206	272.637	7.56344	8.6532	204.376	138.483	179.759	201.958	396.035	219.919	7.52009	7.43504	7.73521	8.60486	8.6771	8.67764
A_70_P020261	0.00119618	0.0382039	2.11315	up	EE785416		020502OMGB21029071HT OMGB2 Ovis aries cDNA, mRNA sequence [EE785416]			TC55122	Oar.11529	381.767	589.332	8.71271	9.79211	529.959	308.015	307.327	498.346	810.174	459.477	8.94998	8.60081	8.58734	9.90189	9.71547	9.75895
A_70_P038246	0.00209003	0.0476437	2.09743	up	XM_004005122	LOC101118928	PREDICTED: Ovis aries protein SET-like (LOC101118928), mRNA [XM_004005122]	101118928	XM_004005122	TC79587		28838.6	42850.7	14.4174	15.486	25751.6	32375.7	28388.4	43708.8	53096	31747.3	14.2625	14.5636	14.4261	15.6499	15.5632	15.245
A_70_P056361	0.0012011	0.0382039	2.09004	up	EE841383		010914OSAB072033HT OSAB Ovis aries cDNA, mRNA sequence [EE841383]		XM_004013956	TC73331	Oar.12725	100.574	155.883	6.71256	7.77609	117.368	92.4074	91.9459	113.979	246.718	106.95	6.67781	6.83176	6.62812	7.76352	7.97983	7.58493
A_70_P052296	0.00200777	0.0471233	2.08947	up								105.083	153.707	6.78674	7.84988	111.161	98.9435	105.145	135.548	197.128	128.445	6.58546	6.92809	6.84667	8.01796	7.65269	7.87898
A_70_P067076	0.000894	0.0339568	2.07855	up	EE831363		020605ONLN011025HT ONLN Ovis aries cDNA, mRNA sequence [EE831363]		XM_004021688		Oar.7137	1022.14	1644.77	10.1459	11.2015	1161.32	959.553	945.549	1405.33	2050.5	1478.48	10.0543	10.1701	10.2132	11.2879	10.9845	11.3319
A_70_P070006	0.0010832	0.03645	2.06693	up	GT878250		UMC-ocond16_0A01-008-d02 Day 16 Conceptus long ocond16 Ovis aries cDNA 3', mRNA sequence [GT878250]		XM_004006724	TC53791	Oar.9149	165.901	253.097	7.49152	8.53901	180.464	165.294	151.947	203.555	375.049	180.688	7.32488	7.67662	7.47305	8.61839	8.60121	8.39743
A_70_P004311	0.00193691	0.0465738	2.06385	up	EE802744		020731ONDC245067HT ONDC Ovis aries cDNA, mRNA sequence [EE802744]		XM_004017069	TC54270	Oar.7341	266.461	417.395	8.22462	9.26995	271.78	266.154	261.449	347.487	599.076	305.624	7.96989	8.38001	8.32395	9.38287	9.27366	9.15333
A_70_P038806	7.47e-05	0.0162388	2.052	up	EE750298		020502OAPP1013058HT OAPP Ovis aries cDNA, mRNA sequence [EE750298]				Oar.7215	815.805	1351.07	9.85118	10.8882	989.788	715.392	742.236	1078.71	2006.48	968.033	9.85443	9.80487	9.89423	10.9349	10.9537	10.7761
A_70_P006546	0.000174	0.0214404	2.04747	up	EE865965		020731OSTA162089HT OSTA Ovis aries cDNA, mRNA sequence [EE865965]			TC79499	Oar.11667	604.607	997.403	9.43614	10.47	723.52	580.39	509.911	688.389	1519.96	783.863	9.42595	9.51516	9.36731	10.3497	10.5644	10.4958
A_70_P020236	0.00126987	0.0391791	2.04056	up	GT873745		UMC-oaliver_0A01-001-a05 Adult liver oaliver Ovis aries cDNA 3', mRNA sequence [GT873745]			TC59193	Oar.11523	309.76	461.307	8.43	9.45897	376.46	290.843	261.977	415.487	588.071	380.364	8.45337	8.51003	8.3266	9.64686	9.24989	9.48016
A_70_P065831	0.00134908	0.0399661	2.03657	up	EE778102		020502OMGB11022059HT OMGB1 Ovis aries cDNA, mRNA sequence [EE778102]		XM_004009202	TC77353	Oar.10491	1036.48	1669.31	10.167	11.1932	1200.06	981.668	927.713	1606.15	2228.1	1173.68	10.1128	10.1978	10.1905	11.4401	11.113	11.0263
A_70_P051441	0.000756	0.0322594	2.0155	up	EE828283		020605ONLN139041HT ONLN Ovis aries cDNA, mRNA sequence [EE828283]		XM_004013037	TC65126	Oar.8852	126.284	182.827	7.03582	8.04696	166.877	94.373	117.603	132.995	273.55	141.936	7.21157	6.86048	7.0354	7.9877	8.12476	8.02841
A_70_P023526	0.000518	0.029168	2.00903	up	EE869969		010716OT2F031019HT OT2F Ovis aries cDNA, mRNA sequence [EE869969]				Oar.12888	129.893	186.897	7.11398	8.12048	154.943	100.521	134.214	150.051	256.462	154.179	7.11747	6.95705	7.26743	8.17339	8.03969	8.14836
A_70_P030746	0.00216211	0.0485525	1.9991	up	GW997174		U_TL-090730_DO_K2_plate2a21.b3 cDNA library from sheep prenatal mammary gland Ovis aries cDNA, mRNA sequence [GW997174]		XM_004002478	TC53092	Oar.5667	494.921	773.269	9.11777	10.1171	620.189	471.42	393.155	631.074	1184.91	503.825	9.18035	9.21531	8.95765	10.2305	10.2379	9.88289
A_70_P003186	0.00150228	0.0418572	1.99709	up								396.063	587.425	8.76483	9.76273	551.751	327.835	308.603	441.087	854.938	466.251	9.01543	8.68453	8.59454	9.73093	9.77563	9.78163
A_70_P003521	0.000551	0.0292193	1.99038	up	EU366486	CLEC4E	Ovis aries macrophage C-type lectin Mincle-like protein mRNA, partial cds. [EU366486]	100135686	XM_004007573		Oar.16279	222.618	330.588	7.94743	8.94047	253.76	199.935	214.161	282.197	473.063	236.504	7.86515	7.94937	8.02777	9.09085	8.94079	8.78977
A_70_P005406	0.00136067	0.0399661	1.98486	up	EE800471		020731ONDC211080HT ONDC Ovis aries cDNA, mRNA sequence [EE800471]		XM_004019137	TC59668	Oar.9616	104.945	149.925	6.77942	7.76846	117.02	103.871	93.9456	107.374	217.314	125.088	6.67314	7.00681	6.65832	7.67006	7.79707	7.83825
A_70_P021156	0.00158316	0.0424738	1.98453	up	EE806644		020731ONDC285053HT ONDC Ovis aries cDNA, mRNA sequence [EE806644]				Oar.4439	1322.78	2025.4	10.4813	11.4701	1403.6	1470.64	1094.09	1703.52	2736.56	1636.12	10.3017	10.7266	10.4156	11.512	11.4232	11.4751
A_70_P059931	9.16e-05	0.0171837	1.98181	up	ES414810		ovine_partialCDS_VCAM1 texel sheep partial heterologous PCR in lymph node Ovis aries cDNA similar to ovis aries Vascular cell adhesion molecule 1, VCAM1, mRNA sequence [ES414810]		XM_004002234	TC74393	Oar.13417	90.0324	128.798	6.53462	7.52143	102.976	79.1403	87.9805	94.6748	192.856	98.8632	6.4626	6.5832	6.55805	7.48769	7.61994	7.45667
A_70_P070756	0.0022526	0.0492851	1.98085	up								788.214	1210.27	9.77343	10.7595	1024.4	777.362	562.881	1017.63	1705.26	907.928	9.89283	9.91759	9.50986	10.8625	10.7226	10.6936
A_70_P042226	0.000128	0.0187539	1.97856	up	GT879668		UMC-oend13n_0A01-010-d06 Day 13 (non-pregnant) endometrium oend13n Ovis aries cDNA 3', mRNA sequence [GT879668]		XM_004010690	TC54758	Oar.7769	552.792	858.604	9.29304	10.2775	678.454	491.211	488.712	680.038	1292.77	603.004	9.31245	9.271	9.29567	10.3274	10.3589	10.1462
A_70_P016661	0.000112	0.0181619	1.97085	up	FE036669		C0009485E07.P1KM13F KN511 Ovis aries gastric lymph node from Teladorsagia infected sheep Ovis aries cDNA clone C0009485E07 5', mRNA sequence [FE036669]		XM_004020560	TC76540	Oar.337	754.198	1208.16	9.75619	10.735	885.837	686.433	690.322	932.623	1831.91	859.949	9.71468	9.75613	9.79775	10.7506	10.8306	10.6239
A_70_P025751	0.00133952	0.0399661	1.96614	up			Rep: Carbonic anhydrase 1 - Ovis aries (Sheep), partial (33%) [TC56852]			TC56852		495.528	750.023	9.1378	10.1132	555.631	516.535	414.419	634.317	1070.92	544.832	9.02658	9.338	9.04882	10.2397	10.1016	9.99815
A_70_P060621	0.000402	0.0277648	1.96297	up	EE847304		030729OSCA3015038HT OSCA Ovis aries cDNA, mRNA sequence [EE847304]			TC68783	Oar.6578	18533.5	26522.8	13.8555	14.8285	18498.1	20630.2	16472.1	23293.9	34360.6	21914	13.8105	13.9959	13.7601	14.8043	14.9303	14.751
A_70_P061741	0.00160248	0.0425921	1.9628	up	EE749369		020502OAPP1015086HT OAPP Ovis aries cDNA, mRNA sequence [EE749369]		XM_004012169	TC68999	Oar.10037	988.061	1522.86	10.1069	11.0798	1025.35	993.007	945.827	1125.62	2081.67	1361.3	9.89492	10.2117	10.2142	11.0071	11.0095	11.2229
A_70_P043531	0.00193302	0.0465738	1.95923	up	EE859152		020731OSTA175045HT OSTA Ovis aries cDNA, mRNA sequence [EE859152]		XM_004001935	TC61950	Oar.6471	2179.09	3295.21	11.1128	12.0831	2818.49	1978.45	1740.33	2320.7	5064.85	2500.09	11.2499	11.0908	10.9976	11.9305	12.3014	12.0173
A_70_P005401	0.00150538	0.0418572	1.95828	up	EE747823		020709OAPP1045007HT OAPP Ovis aries cDNA, mRNA sequence [EE747823]			TC66264	Oar.9614	176.79	254.918	7.58831	8.5579	202.301	166.816	161.251	221.789	367.031	175.935	7.50629	7.69146	7.56717	8.74916	8.56623	8.35829
A_70_P016156	0.000212	0.0227919	1.95171	up			Rep: Integral membrane protein 2C [Contains: CT-BRI3] - Bos taurus (Bovine), partial (56%) [TC67235]			TC67235		95.8725	134.293	6.63509	7.59983	109.514	89.6366	88.4671	103.379	193.172	106.328	6.55605	6.78247	6.56674	7.60365	7.62216	7.57367
A_70_P024046	0.000225	0.0228905	1.94853	up	XM_004006754	FAR2	PREDICTED: Ovis aries fatty acyl CoA reductase 2 (FAR2), mRNA [XM_004006754]	101109003	XM_004006754	TC58400		188.29	264.846	7.66671	8.6291	244.778	157.892	162.201	208.275	367.711	218.552	7.80379	7.61685	7.57949	8.65086	8.56757	8.66887
A_70_P022951	0.000521	0.029168	1.94535	up	EE855739		010723OSTA026072HT OSTA Ovis aries cDNA, mRNA sequence [EE855739]			TC62361	Oar.12763	11220.4	15706.2	13.1834	14.1434	10727.1	12279.5	10654.6	14624.5	19404.1	13090	13.0245	13.3313	13.1944	14.198	14.1432	14.089
A_70_P032601	0.00178608	0.0450593	1.94375	up	FE027574		C0009262N13.P1KAM13F KN511 Ovis aries gastric lymph node from Teladorsagia infected sheep Ovis aries cDNA clone C0009262N13 5', mRNA sequence [FE027574]		XM_004013947	TC74484	Oar.227	10739.4	15287.8	13.1237	14.0825	12232.8	10151.3	9834.1	11258.3	21824.9	12780.3	13.2131	13.079	13.079	13.8903	14.3082	14.0491
A_70_P039492	0.000495	0.029168	1.93327	up	NM_001009769	FGF2	Ovis aries fibroblast growth factor 2 (basic) (FGF2), mRNA [NM_001009769]	443306	NM_001009769	TC70615	Oar.394	91.5177	125.019	6.54255	7.49359	113.682	67.9388	92.9326	93.8539	180.498	100.706	6.62221	6.36147	6.64397	7.47546	7.52405	7.48126
A_70_P005251	0.000392	0.0275585	1.92982	up	EE821906		020605ONLN135061HT ONLN Ovis aries cDNA, mRNA sequence [EE821906]		XM_004002942	TC53291	Oar.9584	86.2563	118.435	6.44669	7.39515	107.992	66.5797	84.1968	81.8097	177.665	95.83	6.52831	6.33309	6.47866	7.28094	7.50065	7.40387
A_70_P003261	0.000588	0.0299268	1.92116	up	AY656760	LOC494431	Ovis aries transcription factor YY1 mRNA, partial cds. [AY656760]	494431	XM_004018150	TC65353	Oar.1509	455.272	684.284	9.00241	9.94439	571.648	410.264	383.902	494.876	1075.02	482.962	9.07007	9.01543	8.92174	9.89	10.1109	9.8323
A_70_P051231	0.00173736	0.0442495	1.90902	up	NM_001009287	GAL-1	Ovis aries galectin-1 (GAL-1), mRNA [NM_001009287]	443298	NM_001009287	TC59460	Oar.1105	66175.9	88864.3	15.5504	16.4832	71920.8	60649.8	65957.1	91376.3	101209	74007.9	15.643	15.4348	15.5732	16.7018	16.3787	16.3691
A_70_P049321	0.00105402	0.0361775	1.87774	up	FE023965		C0009257I08.P1KAM13F KN511 Ovis aries efferent gastric lymph from uninfected sheep Ovis aries cDNA clone C0009257I08 5', mRNA sequence [FE023965]		XM_004015149	TC64053	Oar.126	33.7168	46.3873	5.0763	5.9853	41.7626	23.5371	35.8508	28.1248	67.7373	43.2999	5.10059	4.98409	5.14424	5.80456	6.0208	6.13055
A_70_P041596	0.000614	0.0300704	1.87287	up	EE758255	LOC443090	020605OCS411017087HT OCS4 Ovis aries cDNA, mRNA sequence [EE758255]	443090		TC71044	Oar.728	85.671	115.647	6.45764	7.36289	95.9474	79.6175	81.448	89.1131	170.351	87.4781	6.34987	6.59448	6.42856	7.40246	7.43783	7.24838
A_70_P044636	0.00172201	0.0441769	1.8712	up	FE029905		C0009476O07.Q1KAM13R KN511 Ovis aries gastric lymph node from Teladorsagia infected sheep Ovis aries cDNA clone C0009476O07 3', mRNA sequence [FE029905]				Oar.16132	40.999	56.3038	5.33271	6.23668	50.5678	29.9582	42.4712	40.5557	87.8444	40.5115	5.36504	5.2397	5.39339	6.25462	6.42026	6.03516
A_70_P025906	0.000535	0.029168	1.86107	up	FE023619		C0009257A07.P1KAM13F KN511 Ovis aries rectum and large colon from E. coli challenged and unchallenged animals Ovis aries cDNA clone C0009257A07 5', mRNA sequence [FE023619]			TC69758	Oar.16538	1184.04	1696.98	10.3299	11.2261	1434.01	1190.44	927.672	1239.69	2448.63	1402.62	10.3426	10.4573	10.1899	11.1406	11.27	11.2676
A_70_P002722	0.00057	0.0296046	1.83378	up	AY310396	AGRP	Ovis aries agouti-related protein mRNA, partial cds. [AY310396]	443269	XM_004015069	TC78325	Oar.1048	31.3698	43.1292	5.00228	5.8771	34.932	26.8174	32.36	30.169	64.7381	34.4806	4.87515	5.12136	5.01033	5.89111	5.95826	5.78194
A_70_P029406	0.000538	0.029168	1.81166	up	DY505337		sh2P0053O12_F.ab1 adult sheep fracture callus 7d Ovis aries cDNA, mRNA sequence [DY505337]		XM_004022016	TC64656	Oar.5482	141.587	189.95	7.26549	8.12281	153.851	134.5	136.411	147.072	273.656	149.122	7.10735	7.39275	7.29638	8.14341	8.12525	8.09976
A_70_P070016	0.000955	0.0344357	1.80048	up	XM_004018739	TAP2	PREDICTED: Ovis aries transporter 2, ATP-binding cassette, sub-family B (MDR/TAP) (TAP2), mRNA [XM_004018739]	101109491	XM_004018739	TC63201		14180.5	18722.5	13.5131	14.3615	14822.1	13416	14303.5	14985.5	25372.7	15809.5	13.5037	13.4445	13.591	14.2195	14.5213	14.3436
A_70_P017011	0.00115787	0.0376821	1.78695	up	EE750342		020709OAPP1075096HT OAPP Ovis aries cDNA, mRNA sequence [EE750342]		XM_004010330	TC60565	Oar.487	5155.82	6698.08	12.1728	13.0103	6110.09	4879.54	4477.82	5741.55	9402.75	4949.92	12.2703	12.1437	12.1044	13.039	13.146	12.8459
A_70_P058176	0.00155235	0.0421999	1.7484	up	EE835615		021030OOCX009092HT OOCX Ovis aries cDNA, mRNA sequence [EE835615]		XM_004005377		Oar.15909	206.728	269.847	7.82893	8.63496	220.6	192.282	207.3	199.061	396.562	213.918	7.62938	7.89723	7.96018	8.58534	8.68015	8.6394
A_70_P031931	0.00157598	0.0424579	1.74704	up	XM_004011716	SGK3	PREDICTED: Ovis aries serum/glucocorticoid regulated kinase family, member 3, transcript variant 2 (SGK3), mRNA [XM_004011716]	101122444	XM_004011716	TC71226		865.677	1185.15	9.90292	10.7078	1178.82	722.043	696.165	861.689	1810.46	883.307	10.0844	9.81216	9.81216	10.6486	10.8146	10.6604
A_70_P030881	0.00171305	0.0440481	1.7389	up								1932.99	2536.3	10.95	11.7481	2515.32	1815.06	1468.59	1898.35	3643.75	2066.79	11.0951	10.978	10.7768	11.6538	11.8355	11.7552
A_70_P011621	0.000437	0.0286359	1.72121	up	XM_004016813	CTNND1	PREDICTED: Ovis aries catenin (cadherin-associated protein), delta 1 (CTNND1), mRNA [XM_004016813]	101122978	XM_004016813	TC75293		71.9322	87.7612	6.18665	6.97007	84.5608	62.5423	68.6935	73.1762	118.12	71.9867	6.16311	6.23773	6.1591	7.10428	6.87643	6.9295
A_70_P002651	0.000888	0.0339568	1.71692	up	EE752898		020502OCSI1010022HT OCS1 Ovis aries cDNA, mRNA sequence [EE752898]		XM_004021353	TC60582	Oar.15160	210.838	265.288	7.85514	8.63496	231.038	197.336	204.139	214.134	366.186	215.543	7.69786	7.93064	7.93692	8.69603	8.56232	8.64654
A_70_P014271	0.000107	0.0179396	1.70797	up	EE772267		020709OFM1033029HT OFM1 Ovis aries cDNA, mRNA sequence [EE772267]		XM_004011408	TC63480	Oar.15394	988.038	1324.53	10.0977	10.8699	1203.17	936.58	824.361	963.569	1933.31	1076.7	10.1183	10.136	10.0387	10.7888	10.9038	10.9172
A_70_P003086	0.00169645	0.0439137	1.69322	up								382.882	504.285	8.77003	9.5298	413.812	374.588	360.248	364.63	764.115	384.111	8.60249	8.87831	8.82928	9.45641	9.63824	9.49474
A_70_P009626	0.000507	0.029168	1.68925	up	EE860404		020731OSTA173026HT OSTA Ovis aries cDNA, mRNA sequence [EE860404]			TC59164	Oar.8027	1056.4	1387.42	10.1875	10.9439	1232.08	1051.95	885.17	1155.81	1975.78	1030.66	10.151	10.2865	10.1251	11.0441	10.9289	10.8587
A_70_P033911	0.0020673	0.0476437	1.68631	up	XM_004004743	LOC101108990	PREDICTED: Ovis aries actin-related protein 3-like (LOC101108990), mRNA [XM_004004743]	101108990	XM_004004743	TC67316		505.715	658.495	9.1501	9.90397	669.979	427.766	419.401	448.369	989.973	537.142	9.30272	9.07931	9.06827	9.75691	9.97948	9.97552
A_70_P062631	0.00186839	0.0461257	1.66988	up	EE763425		021030OD15L043046HT OD15L Ovis aries cDNA, mRNA sequence [EE763425]				Oar.10875	60.1066	71.2765	5.9132	6.65294	73.623	54.6415	52.0554	53.0928	96.9779	63.7588	5.95003	6.04717	5.74238	6.62911	6.58673	6.74298
A_70_P062156	0.000726	0.0316289	1.66794	up	EE750503		020709OAPP1056081HT OAPP Ovis aries cDNA, mRNA sequence [EE750503]			TC70973	Oar.10125	4291.78	5310.09	11.9678	12.7059	4984.56	4065.86	3824.92	4155.52	7668.62	4106.12	12.0131	11.9502	11.9401	12.641	12.8564	12.6203
A_70_P058331	0.000163	0.0212824	1.66232	up	FE035310		C0009483F19.P1KM13F KN511 Ovis aries rectum and large colon from E. coli challenged and unchallenged animals Ovis aries cDNA clone C0009483F19 5', mRNA sequence [FE035310]				Oar.15943	260.459	322.3	8.16858	8.90177	326.537	229.332	225.509	260.224	461.773	244.903	8.23348	8.1709	8.10135	8.96596	8.9027	8.83666
A_70_P004571	0.000838	0.0332831	1.65411	up	XM_004005982	PREPL	PREDICTED: Ovis aries prolyl endopeptidase-like, transcript variant 1 (PREPL), mRNA [XM_004005982]	101111355	XM_004005982	TC63970		447.077	573.578	8.97722	9.70327	557.674	412.398	371.159	401.818	875.541	443.375	9.03041	9.02468	8.87656	9.59366	9.81132	9.70484
A_70_P060726	0.00187112	0.0461257	1.64756	up	XM_004017922	PRPF39	PREDICTED: Ovis aries PRP39 pre-mRNA processing factor 39 homolog (S. cerevisiae), transcript variant 1 (PRPF39), mRNA [XM_004017922]	101105691	XM_004017922	TC58568		6915.31	8193.54	12.5604	13.2808	7481.43	6784.02	6480.47	6547.07	11766.7	6266.85	12.5362	12.5657	12.5794	13.2078	13.4745	13.16
A_70_P012371	0.000499	0.029168	1.64561	up	FE032965		C0009480A23.Q1KM13R KN511 Ovis aries abomasal mucosa (gastric fold) from (Teladorsagia) uninfected sheep Ovis aries cDNA clone C0009480A23 3', mRNA sequence [FE032965]				Oar.17143	25.5724	32.5321	4.75398	5.4726	30.6398	18.9353	27.1421	23.1901	48.1656	26.2405	4.69844	4.787	4.7765	5.57968	5.47925	5.35886
A_70_P039521	0.00133947	0.0399661	1.64403	up	NM_001009745	TFAP2A	Ovis aries transcription factor AP-2 alpha (activating enhancer binding protein 2 alpha) (TFAP2A), mRNA [NM_001009745]	443109	NM_001009745	NP13471164	Oar.827	2232.43	2768.22	11.1517	11.8689	2379.59	2220.2	2097.5	2268.66	3993.82	2042.19	11.0308	11.2191	11.2052	11.8939	11.9695	11.7434
A_70_P058161	0.000245	0.0236691	1.63009	up	FE023820		C0009257F02.P1KAM13F KN511 Ovis aries efferent gastric lymph from uninfected sheep Ovis aries cDNA clone C0009257F02 5', mRNA sequence [FE023820]				Oar.15906	476.998	592.955	9.08957	9.79452	571.195	426.918	432.88	498.411	827.327	453.127	9.06936	9.0733	9.12605	9.9024	9.74092	9.74026
A_70_P063096	0.000697	0.0315887	1.62441	up	XM_004002080	ZRANB2	PREDICTED: Ovis aries zinc finger, RAN-binding domain containing 2, transcript variant 1 (ZRANB2), mRNA [XM_004002080]	101119088	XM_004002080	TC62260		187.396	228.936	7.67431	8.37422	216.528	166.429	179.231	166.934	351.467	168.406	7.60596	7.68803	7.72893	8.3223	8.50258	8.29778
A_70_P009001	0.00208374	0.0476437	1.62195	up	FE025645		C0009259P07.P1KAM13F KN511 Ovis aries peyer's patch from terminal ileum of Teladorsagia infected sheep Ovis aries cDNA clone C0009259P07 5', mRNA sequence [FE025645]		XM_004018619	TC58790	Oar.12435	16802.6	19394.3	13.733	14.4307	19790.7	16114.1	14502.9	18462.5	22054.2	17666.2	13.8892	13.7014	13.6083	14.4841	14.324	14.4841
A_70_P061621	0.00208473	0.0476437	1.6207	up	EE749065		020502OAPP1007032HT OAPP Ovis aries cDNA, mRNA sequence [EE749065]		XM_004002409	TC56607	Oar.10013	12527.1	14567.1	13.3399	14.0365	14417.9	11751.2	11412	11381.7	19527.2	12792.3	13.4732	13.2659	13.2805	13.9055	14.1537	14.0503
A_70_P021131	0.000453	0.028994	1.62066	up	EE790158		020709OML22026066HT OML2 Ovis aries cDNA, mRNA sequence [EE790158]				Oar.4433	152.395	178.975	7.36298	8.05956	181.804	130.783	144.597	141.53	240.526	154.869	7.33913	7.35151	7.39831	8.07861	7.94151	8.15857
A_70_P063831	0.000165	0.0212824	1.62	up	EE747779		020502OAPP1009063HT OAPP Ovis aries cDNA, mRNA sequence [EE747779]		XM_004003790	TC72011	Oar.9896	1004.26	1267.73	10.1191	10.8151	1224.35	967.314	821.106	984.824	1859.97	958.395	10.1436	10.18	10.0336	10.823	10.8547	10.7676
A_70_P069796	0.00034	0.0269834	1.61397	up	XM_004004035	ABCA1	PREDICTED: Ovis aries ATP-binding cassette, sub-family A (ABC1), member 1 (ABCA1), mRNA [XM_004004035]	101119015	XM_004004035	TC58981		661.647	832.788	9.56494	10.2556	783.612	621.411	579.919	687.872	1207.59	602.904	9.55116	9.59064	9.55303	10.3485	10.273	10.1452
A_70_P043251	0.00202539	0.0473687	1.61345	up	EE785717		020502OMGB21014034HT OMGB2 Ovis aries cDNA, mRNA sequence [EE785717]			TC66917	Oar.6415	541.756	669.798	9.25002	9.94017	731.047	457.92	436.3	498.651	986.331	524.413	9.43791	9.17296	9.1392	9.90464	9.9737	9.94217
A_70_P049306	0.000901	0.0339568	1.61048	up	XM_004010182	LOC101106591	PREDICTED: Ovis aries transmembrane emp24 domain-containing protein 7-like, transcript variant 1 (LOC101106591), mRNA [XM_004010182]	101106591	XM_004010182	TC80077		481.491	596.363	9.08276	9.77025	617.236	404.959	422.277	472.883	890.033	426.174	9.17108	8.99662	9.08058	9.82593	9.83281	9.65201
A_70_P019766	0.00219868	0.0486153	1.6092	up	EE774970		030729OM1351005002HT OM135 Ovis aries cDNA, mRNA sequence [EE774970]		XM_004018902	TC63346	Oar.11428	1749.27	2139.67	10.8371	11.5234	2283.53	1526.42	1437.85	1831.08	3039.54	1548.4	10.9845	10.7746	10.7521	11.6015	11.5731	11.3956
A_70_P008266	0.00214776	0.0484469	1.59987	up	CN821840		Oa_splbn_01H22_M13reverse Sheep spleen\brain pSport1 library Ovis aries cDNA clone Oa_splbn_01H22 5', mRNA sequence [CN821840]		XM_004013300	TC72341	Oar.5798	2757.43	3201.45	11.4139	12.0918	2821.82	2882.98	2567.5	2823.32	4207.43	2573.6	11.2519	11.5313	11.4585	12.186	12.0317	12.0578
A_70_P022456	1.48e-05	0.0135825	1.59757	up	EE829640		020605ONLN145055HT ONLN Ovis aries cDNA, mRNA sequence [EE829640]			TC53602	Oar.12518	573.611	704.438	9.35015	10.026	704.965	520.521	495.347	560.445	1002.53	550.34	9.38133	9.34894	9.32017	10.066	10.001	10.0111
A_70_P033211	0.00156915	0.0423727	1.59512	up	EE757198		020731OCS411035080HT OCS4 Ovis aries cDNA, mRNA sequence [EE757198]		XM_004003302	TC66772	Oar.7858	265.016	319.395	8.2157	8.88936	287.39	247.821	259.836	256.988	455.824	245.372	8.05198	8.28171	8.3134	8.94715	8.88063	8.84029
A_70_P061236	0.00065	0.0307175	1.58887	up	EE756645		020731OCS411050087HT OCS4 Ovis aries cDNA, mRNA sequence [EE756645]		XM_004010534	TC55689	Oar.77	1945.1	2332.15	10.9727	11.6407	2464.3	1753.98	1617.01	1873.52	3369.11	1753.82	11.0727	10.9319	10.9137	11.6382	11.7248	11.5592
A_70_P054481	0.00189001	0.0462966	1.57251	up	EE829810		020605ONLN034024HT ONLN Ovis aries cDNA, mRNA sequence [EE829810]			TC57060	Oar.9724	155.752	183.619	7.38959	8.04266	188.76	136.341	142.156	142.298	280.742	127.819	7.38494	7.41612	7.36771	8.08617	8.1696	7.87222
A_70_P042641	0.000906	0.0339613	1.56562	up	EE836091		021030OOCX048091HT OOCX Ovis aries cDNA, mRNA sequence [EE836091]			TC56851	Oar.8751	844.492	1029.76	9.87579	10.5225	1105.73	740.838	686.909	770.776	1553.8	764.696	9.99048	9.84722	9.78968	10.5029	10.6037	10.4609
A_70_P070126	0.0022636	0.0492851	1.56158	up	EE768600		020731OFLT042033HT OFLT Ovis aries cDNA, mRNA sequence [EE768600]				Oar.9173	1757.95	2100.39	10.8509	11.4939	1964.55	1769.39	1539.91	1790.69	3024.58	1485.91	10.7676	10.9466	10.8385	11.5745	11.5665	11.3407
A_70_P068321	0.000579	0.029696	1.55899	up	XM_004008385	CANX	PREDICTED: Ovis aries calnexin (CANX), mRNA [XM_004008385]	101122273	XM_004008385	TC60107		593.716	734.26	9.40757	10.0482	710.394	557.056	513.697	531.495	1133.04	538.248	9.39368	9.44677	9.38228	9.9949	10.1707	9.97898
A_70_P066856	5.79e-06	0.0120131	1.55674	up	EE785649		020502OMGB21018076HT OMGB2 Ovis aries cDNA, mRNA sequence [EE785649]				Oar.7092	1004.31	1207.38	10.1175	10.756	1230.54	907.768	874.627	943.165	1715.82	963.161	10.1467	10.0918	10.1139	10.7653	10.7319	10.7708
A_70_P047446	0.00199023	0.0469309	1.55212	up	NM_001142508	CDK1	Ovis aries cyclin-dependent kinase 1 (CDK1), mRNA [NM_001142508]	100216432	NM_001142508	TC52611	Oar.8670	631.245	753.222	9.47448	10.1087	830.861	560.785	502.088	584.065	1107.83	567.769	9.62633	9.45911	9.338	10.1283	10.1452	10.0526
A_70_P048151	0.000161	0.0212824	1.54833	up	XM_004006184	BUB1	PREDICTED: Ovis aries budding uninhibited by benzimidazoles 1 homolog (yeast) (BUB1), mRNA [XM_004006184]	101117404	XM_004006184	TC70501		2802.08	3123.85	11.4251	12.0558	3360.3	2643.17	2402.77	2653.42	4199.22	2518.91	11.4915	11.4207	11.3629	12.1092	12.0304	12.0278
A_70_P040056	0.00190749	0.0464639	1.54456	up	EE792078		020709OML22050006HT OML2 Ovis aries cDNA, mRNA sequence [EE792078]		XM_004017505	TC61063	Oar.10969	16439.8	18243.7	13.7048	14.332	16093.6	17109.5	16116.4	17040.6	23454.8	14235.8	13.6071	13.7755	13.7316	14.3961	14.4079	14.192
A_70_P004711	0.00130861	0.0399356	1.54357	up	EE757064		020605OCS411021032HT OCS4 Ovis aries cDNA, mRNA sequence [EE757064]		XM_004010421		Oar.7424	12571.3	13745.2	13.3432	13.9695	13585.9	12684.4	11443.5	11862.5	18752.3	10620.6	13.3778	13.3661	13.2858	13.9465	14.105	13.8571
A_70_P007411	0.00174405	0.0442495	1.53896	up	EE831310		020605ONLN138090HT ONLN Ovis aries cDNA, mRNA sequence [EE831310]			TC56272	Oar.12234	199.506	223.06	7.76528	8.38724	227.971	188.213	182.333	188.262	301.57	179.348	7.67592	7.86078	7.75915	8.50019	8.27754	8.38397
A_70_P013746	0.00104342	0.0361451	1.5367	up	EE830385		020605ONLN139051HT ONLN Ovis aries cDNA, mRNA sequence [EE830385]		XM_004018902	TC59018	Oar.4119	234.78	268.882	8.03038	8.65021	263.42	222.986	217.933	219.699	378.489	208.459	7.91865	8.11809	8.0544	8.73512	8.61839	8.59713
A_70_P015331	0.000482	0.029168	1.53011	up	XM_004010487	HAUS2	PREDICTED: Ovis aries HAUS augmin-like complex, subunit 2, transcript variant 2 (HAUS2), mRNA [XM_004010487]	101118615	XM_004010487	TC61142		3273.23	3623.71	11.6269	12.2406	3637.7	3241.61	2940.37	3049.28	5092.39	2729.44	11.5875	11.671	11.6222	12.2799	12.3076	12.1342
A_70_P010586	0.00066	0.0308559	1.52857	up	EE755086		020605OCS411022007HT OCS4 Ovis aries cDNA, mRNA sequence [EE755086]				Oar.10534	9020.98	9639.21	12.9063	13.5185	9183.61	8666.28	9213.05	8024.21	12346.2	8547.21	12.8231	12.8869	13.0088	13.4524	13.5446	13.5583
A_70_P006631	0.00111977	0.0369946	1.52483	up	EE781768		020709OMGB11085032HT OMGB1 Ovis aries cDNA, mRNA sequence [EE781768]		XM_004011520	TC57136	Oar.11686	1720.28	2003.02	10.8267	11.4353	2050.27	1553.48	1557.08	1430.07	2974.53	1604.46	10.8314	10.7914	10.8572	11.3078	11.5502	11.4478
A_70_P009706	0.000371	0.0275585	1.52338	up	FE033657		C0009481A07.P1KAM13F KN511 Ovis aries peyer's patch from terminal ileum of Teladorsagia infected sheep Ovis aries cDNA clone C0009481A07 5', mRNA sequence [FE033657]		XM_004011129	TC54619	Oar.8043	2909.26	3206.86	11.4809	12.0881	3345.46	2640.8	2741.51	2773.21	4338.17	2509.21	11.4861	11.4198	11.5366	12.1687	12.0731	12.0226
A_70_P036476	0.00135291	0.0399661	1.51905	up	GW997820		U_TL-090730_DO_K3_plate2d03.b1 cDNA library from sheep prenatal mammary gland Ovis aries cDNA, mRNA sequence [GW997820]		XM_004019027	TC56949	Oar.3635	9016.06	9632.98	12.9019	13.5051	10355.7	8598.91	8093.53	7632.59	12915.5	8350.91	12.9834	12.8729	12.8495	13.3856	13.6026	13.5272
A_70_P060111	0.00163255	0.0429307	1.51408	up			Rep: Polypyrimidine tract-binding protein 1 (PTB) (Heterogeneous nuclear ribonucleoprotein I) (hnRNP I) (57 kDa RNA-binding protein PPTB-1). - Canis familiaris, partial (60%) [TC77833]			TC77833		246.769	273.688	8.07162	8.67006	321.134	206.042	213.131	220.333	389.591	211.141	8.21149	7.98908	8.01428	8.73965	8.65213	8.61839
A_70_P036956	0.00150293	0.0418572	1.50743	up	EE772623		020709OFM1034078HT OFM1 Ovis aries cDNA, mRNA sequence [EE772623]			TC55233	Oar.11330	148.463	167.728	7.31845	7.91054	176.46	131.639	137.29	120.273	259.029	123.881	7.28675	7.36093	7.30765	7.85086	8.05629	7.82447
A_70_P018751	0.0015151	0.0418717	1.50699	up	XM_004011722	ARFGEF1	PREDICTED: Ovis aries ADP-ribosylation factor guanine nucleotide-exchange factor 1 (brefeldin A-inhibited) (ARFGEF1), mRNA [XM_004011722]	101102247	XM_004011722	TC55880		2059.04	2324.05	11.0536	11.6452	2433.73	1916.88	1826.53	1729.71	3120	2122.43	11.0537	11.0522	11.0547	11.5302	11.615	11.7905
A_70_P045596	0.00187373	0.0461257	1.50574	up	EE813987		020731ONDC256047HT ONDC Ovis aries cDNA, mRNA sequence [EE813987]		XM_004012484	TC57746	Oar.11920	38.1296	41.4831	5.2421	5.83257	43.8756	32.0645	38.4487	31.4263	60.0027	33.0202	5.16174	5.3307	5.23385	5.93912	5.84199	5.71659
A_70_P014911	6.75e-05	0.0162388	1.49819	up	XM_004015103	LOC101122127	PREDICTED: Ovis aries ubiquitin-40S ribosomal protein S27a-like (LOC101122127), mRNA [XM_004015103]	101122127	XM_004015103			286472	281411	17.6322	18.2154	279876	296724	282817	254935	303039	286260	17.6774	17.6234	17.5956	18.2193	18.2549	18.172
A_70_P025591	0.000112	0.0181619	1.49145	up								994.93	1151.46	10.1085	10.6852	1154.94	963.224	866.622	884.481	1682.33	887.564	10.0479	10.1745	10.103	10.685	10.7041	10.6665
A_70_P030996	0.00197966	0.0469309	1.48757	up	XM_004003928	COL18A1	PREDICTED: Ovis aries collagen, type XVIII, alpha 1 (COL18A1), mRNA [XM_004003928]	101106232	XM_004003928	TC73691		63.4707	67.797	5.9755	6.54845	82.5401	50.4211	57.4511	49.8308	98.4421	55.118	6.11775	5.92925	5.87948	6.53455	6.61103	6.49977
A_70_P058291	0.000932	0.0341513	1.48111	up			Rep: PRKC apoptosis WT1 regulator protein (Prostate apoptosis response 4 protein) (Par-4). - Canis familiaris, complete [TC67633]			TC67633		269.552	305.058	8.23334	8.80002	315	239.372	254.283	226.27	464.188	224.716	8.18411	8.23288	8.28304	8.7765	8.91007	8.7135
A_70_P058526	0.00052	0.029168	1.47705	up								50949.2	51288.1	15.1739	15.7366	55604	48605.6	48638	46193.8	60811.8	46858.6	15.2796	15.1113	15.1309	15.7515	15.7069	15.7515
A_70_P026896	0.000652	0.0307175	1.47699	up	FE022358		C0009255C08.P1KAM13F KN511 Ovis aries efferent gastric lymph from uninfected sheep Ovis aries cDNA clone C0009255C08 5', mRNA sequence [FE022358]		XM_004003199	TC70588	Oar.5890	1859.8	2062.39	10.9187	11.4814	2220.73	1828.35	1530.32	1652.56	2963	1571.6	10.9381	10.9884	10.8297	11.4751	11.545	11.4241
A_70_P068017	0.00119798	0.0382039	1.47596	up	XM_004020566	NARS	PREDICTED: Ovis aries asparaginyl-tRNA synthetase (NARS), mRNA [XM_004020566]	678684	XM_004020566	TC60791		8881.69	9137.3	12.8828	13.4445	9293.33	9138.83	8212.92	7261.56	11790.2	8360.15	12.8349	12.9481	12.8655	13.3295	13.4758	13.5282
A_70_P014481	0.000204	0.0227919	1.47151	up	EE858326		010914OSTA047071HT OSTA Ovis aries cDNA, mRNA sequence [EE858326]		XM_004011404	TC75083	Oar.14579	2141.14	2313.2	11.0999	11.6572	2511.67	2019.17	1892.57	1953.42	3041.98	1944.19	11.0935	11.1167	11.0895	11.7121	11.5745	11.685
A_70_P027141	0.00190876	0.0464639	1.47136	up	XM_004005513	SRSF10	PREDICTED: Ovis aries serine/arginine-rich splicing factor 10 (SRSF10), mRNA [XM_004005513]	101120394	XM_004005513	TC70698		11726.4	11883.9	13.2461	13.8033	13414.4	10860.5	10904.2	10210.7	14431.9	11009	13.3593	13.159	13.2202	13.7587	13.7505	13.9006
A_70_P066141	0.000167	0.0212824	1.47118	up						TC78856		39.0048	40.9971	5.26743	5.8244	45.1434	31.299	40.5721	28.1962	58.5225	36.2724	5.19768	5.29391	5.31071	5.8068	5.80092	5.8655
A_70_P060151	0.000347	0.0272069	1.46947	up	XM_004014201	LOC101119744	PREDICTED: Ovis aries abl interactor 1-like, transcript variant 6 (LOC101119744), mRNA [XM_004014201]	101119744	XM_004014201	TC69242		6875.12	7055.96	12.5446	13.0999	7812.13	6806.13	6007.12	5729.04	9367.37	6071.47	12.5902	12.5707	12.4727	13.035	13.1422	13.1223
A_70_P023166	0.00219943	0.0486153	1.46813	up	EE861294		010914OSTA075017HT OSTA Ovis aries cDNA, mRNA sequence [EE861294]			TC66352	Oar.12812	1160.53	1288.39	10.302	10.8559	1430.4	1130.88	920.298	1073.1	1743.88	1048.19	10.3369	10.3876	10.1813	10.9269	10.7614	10.8796
A_70_P036811	0.00111346	0.0369552	1.44882	up	EE771996		020709OFM1035034HT OFM1 Ovis aries cDNA, mRNA sequence [EE771996]				Oar.11301	5799.78	5914.07	12.3217	12.8566	6738.76	5549.38	5111.19	4644.65	8137.74	4959.82	12.4033	12.3085	12.2533	12.7798	12.9404	12.8495
A_70_P063396	0.000561	0.0293358	1.44674	up	EE771623		020709OFM1027017HT OFM1 Ovis aries cDNA, mRNA sequence [EE771623]			TC63291	Oar.6763	4589.73	4699.46	12.0442	12.577	4938.32	4220.4	4610.45	4107.32	6126.38	3864.69	12.0039	11.9917	12.1369	12.6288	12.5511	12.5511
A_70_P001861	0.00209405	0.0476634	1.43896	up			Rep: Chromosome undetermined scaffold_138, whole genome shotgun sequence - Paramecium tetraurelia, partial (6%) [TC57180]			TC57180		1358.48	1510.03	10.5152	11.0402	1685.88	1303.36	1086.2	1113.86	2271.35	1144.88	10.5812	10.5583	10.4061	10.9876	11.1396	10.9935
A_70_P041301	0.000299	0.024907	1.43862	up	AF057716	ETS2	Ovis aries transcription factor Ets-2 mRNA, partial cds. [AF057716]	443026	XM_004003412	TC66468	Oar.636	321.261	356.248	8.49919	9.02387	382.894	286.262	294.627	263.196	536.101	269.448	8.48642	8.48512	8.52602	8.98478	9.10888	8.97794
A_70_P006681	0.000412	0.0278526	1.43843	up	EE755734		020605OCS411009026HT OCS4 Ovis aries cDNA, mRNA sequence [EE755734]			TC57185	Oar.3232	285873	267765	17.6002	18.1247	257945	304264	295412	243792	273053	286448	17.541	17.6362	17.6234	18.1407	18.0522	18.1813
A_70_P006186	0.000406	0.0278258	1.43759	up	EE779021		020709OMGB11092065HT OMGB1 Ovis aries cDNA, mRNA sequence [EE779021]		XM_004017030	TC75762	Oar.11589	4061.47	4201.14	11.9008	12.4245	4379.99	3967.94	3836.47	3285.72	5914.32	3403.38	11.8376	11.922	11.9428	12.3706	12.4924	12.4105
A_70_P048901	0.000783	0.0325387	1.4354	up						TC73570		569.591	638.428	9.33775	9.85921	701.184	527.115	480.474	476.084	969.629	469.572	9.37098	9.3657	9.27658	9.83614	9.95122	9.79026
A_70_P002676	0.000184	0.0223162	1.43246	up	FE021441		C0009253N08.P1KAM13F KN511 Ovis aries rectum and large colon from E. coli challenged and unchallenged animals Ovis aries cDNA clone C0009253N08 5', mRNA sequence [FE021441]			TC65486	Oar.15165	549.422	601.737	9.28058	9.79907	682.284	505.256	460.724	451.644	866.66	486.906	9.31764	9.30917	9.21491	9.76495	9.79563	9.83664
A_70_P042541	0.00206285	0.0476437	1.42521	up			Rep: Uncharacterized protein SMU1 - Homo sapiens (Human), partial (68%) [TC54412]			TC54412		11752.8	11519.3	13.2507	13.7619	13302.8	10915.1	11040.5	10888.6	13560.3	10109	13.3417	13.1714	13.239	13.8354	13.6613	13.7889
A_70_P044516	0.000209	0.0227919	1.42266	up	FE031039		C0009477F02.P1KAM13F KN511 Ovis aries rectum and large colon from E. coli challenged and unchallenged animals Ovis aries cDNA clone C0009477F02 5', mRNA sequence [FE031039]			TC74270	Oar.16108	1214.86	1346.21	10.3762	10.8848	1466.96	1150.74	1026.88	1016.99	2002.54	1019.1	10.3775	10.4123	10.3388	10.8604	10.9505	10.8434
A_70_P060451	0.00118514	0.0380452	1.42172	up	EE757778		020605OCS411030020HT OCS4 Ovis aries cDNA, mRNA sequence [EE757778]				Oar.6543	112.545	115.331	6.8866	7.39424	137.607	93.0289	106.998	95.1743	156.535	94.2847	6.94308	6.84209	6.87462	7.49619	7.31254	7.37397
A_70_P022231	0.000491	0.029168	1.41361	up			Rep: Polar amino acid ABC transporter, inner membrane subunit - Burkholderia phymatum STM815, partial (4%) [TC80156]			TC80156		330.319	352.298	8.53742	9.0368	390.776	313.631	286.551	274.885	494.892	287.115	8.51344	8.62313	8.47568	9.04585	8.99988	9.06469
A_70_P041891	0.00136958	0.0400878	1.40937	up	EE754219		020605OCS411004055HT OCS4 Ovis aries cDNA, mRNA sequence [EE754219]				Oar.7702	3767.32	3751.27	11.8034	12.2985	4213.18	3540.08	3548.72	3404.78	4919.91	2929.13	11.7771	11.7806	11.8525	12.4123	12.2541	12.229
A_70_P012606	0.000311	0.025538	1.40372	up	NM_001009481	PRNP	Ovis aries prion protein (PRNP), mRNA [NM_001009481]	493887	NM_001009481	TC57107	Oar.765	26295.1	25520.9	14.306	14.7953	25521.7	26533.5	26829.9	21988.4	31254.4	23319.8	14.2523	14.3153	14.3505	14.7361	14.8108	14.8389
A_70_P018146	0.000714	0.0315887	1.40288	up								1475.72	1587	10.6368	11.1252	1667.3	1417.91	1341.96	1233.61	2326.27	1201.11	10.5632	10.6755	10.6718	11.1338	11.184	11.0579
A_70_P060016	0.000151	0.0211264	1.39889	up	XM_004003263	WWTR1	PREDICTED: Ovis aries WW domain containing transcription regulator 1 (WWTR1), mRNA [XM_004003263]	101120978	XM_004003263	TC57131		155.691	158.523	7.38398	7.86827	194.361	132.395	140.316	124.625	222.261	128.684	7.43703	7.37039	7.34453	7.89424	7.82693	7.88364
A_70_P033361	7.76e-05	0.0162388	1.3954	up	XM_004015137	ANKRD27	PREDICTED: Ovis aries ankyrin repeat domain 27 (VPS9 domain), transcript variant 1 (ANKRD27), mRNA [XM_004015137]	101108593	XM_004015137	TC56386		442.098	471.184	8.96493	9.4456	536.659	395.597	394.038	350.294	693.937	369.321	8.97008	8.96283	8.96187	9.39861	9.49819	9.44
A_70_P059436	0.00081	0.033002	1.39408	up	XM_004011813	LOC101104504	PREDICTED: Ovis aries cytochrome c oxidase subunit 6C-like (LOC101104504), mRNA [XM_004011813]	101104504	XM_004011813	TC73170		240358	223669	17.3535	17.8328	244516	230369	246188	205214	242427	223367	17.4203	17.2656	17.3747	17.8811	17.8248	17.7926
A_70_P057786	0.000167	0.0212824	1.3834	up	EE818587		020731ONDC213078HT ONDC Ovis aries cDNA, mRNA sequence [EE818587]			TC75232	Oar.15831	390.922	416.847	8.78836	9.25658	466.753	353.539	352.475	315.231	620.011	315.3	8.77471	8.8006	8.78977	9.2482	9.31831	9.20324
A_70_P008221	0.000242	0.0236691	1.37359	up	CN821707		Oa_splbn_01P03_M13reverse Sheep spleen\brain pSport1 library Ovis aries cDNA clone Oa_splbn_01P03 5', mRNA sequence [CN821707]				Oar.5789	4877.72	4709.59	12.1168	12.5748	5341.42	4974.99	4316.76	3870.19	6164.13	4094.45	12.1123	12.1714	12.0668	12.5462	12.5623	12.6158
A_70_P058556	0.00128247	0.0392769	1.37252	up	XM_004005956	ERLEC1	PREDICTED: Ovis aries endoplasmic reticulum lectin 1 (ERLEC1), mRNA [XM_004005956]	101104137	XM_004005956	TC67786		3073.33	3033.99	11.5413	11.9981	3712.1	2828.62	2679.26	2361.57	4374.99	2365.4	11.6049	11.5079	11.5111	11.9533	12.0918	11.9493
A_70_P047916	0.00165384	0.0433393	1.37021	up	GT881890		UMC-omix1_0A01-002-c09 NOVALUE omix1 Ovis aries cDNA 3', mRNA sequence [GT881890]		XM_004022491	TC62396	Oar.4486	266.597	275.154	8.21843	8.67283	308.743	245.292	245.757	199.354	393.614	232.494	8.15671	8.26569	8.23288	8.58623	8.66995	8.76231
A_70_P030511	0.000834	0.0332831	1.36999	up	EE815546		020731ONDC225023HT ONDC Ovis aries cDNA, mRNA sequence [EE815546]				Oar.5614	350.875	370.68	8.63352	9.08768	399.438	326.883	326.305	273.149	543.897	294.993	8.55004	8.68056	8.66995	9.03385	9.12751	9.10168
A_70_P049396	0.000193	0.0226953	1.36844	up	XM_004003412	ETS2	PREDICTED: Ovis aries v-ets erythroblastosis virus E26 oncogene homolog 2 (avian) (ETS2), mRNA [XM_004003412]	443026	XM_004003412	TC66468		38953.7	36214.4	14.8154	15.2679	40717.8	39571.9	36571.5	32062	43955.3	32626.1	14.8568	14.8292	14.7603	15.2327	15.2735	15.2977
A_70_P066431	0.000944	0.0343373	1.36716	up	FE029187		C0009265C22.P1KAM13F KN511 Ovis aries rectum and large colon from E. coli challenged and unchallenged animals Ovis aries cDNA clone C0009265C22 5', mRNA sequence [FE029187]			TC71836	Oar.16057	2675.01	2616.76	11.3679	11.8191	3082.7	2592.17	2350.15	2278.03	3394.64	2177.6	11.3741	11.3978	11.3319	11.9012	11.7354	11.8208
A_70_P066416	0.00149366	0.0418572	1.35396	up	EE851845		020829OSPA1002076HT OSPA Ovis aries cDNA, mRNA sequence [EE851845]			TC57081	Oar.16054	376.434	393.626	8.73698	9.17416	437.311	351.79	340.201	281.82	587.765	311.295	8.68015	8.78977	8.74101	9.08834	9.2488	9.18535
A_70_P046591	0.000767	0.0322594	1.35353	up	GO729840		010511OLEA006233HT OLEA (sheep 1) Ovis aries cDNA 5', mRNA sequence [GO729840]		XM_004004704	TC63099	Oar.7602	597.245	619.656	9.41609	9.85282	718.44	531.148	542.148	507.761	871.79	479.415	9.41555	9.37595	9.45678	9.93446	9.80268	9.82132
A_70_P028481	0.00230665	0.0497947	1.35074	up	GT876243		UMC-ocld7_0A01-001-g06 Day 7 corpus luteum ocld7 Ovis aries cDNA 3', mRNA sequence [GT876243]		XM_004011992	TC57949	Oar.9069	6987.58	6517	12.5696	13.0034	7606.38	7242.31	6114.04	5924.21	8115.06	5511.73	12.5594	12.6558	12.4937	13.08	12.9371	12.9931
A_70_P052556	0.0013212	0.0399661	1.34465	up	DY512589		sh3P0022F24_F.ab1 adult sheep fracture callus 10d Ovis aries cDNA, mRNA sequence [DY512589]		XM_004015739		Oar.9337	145.056	143.446	7.2891	7.71633	167.784	124.485	142.899	110.801	200.598	118.939	7.21548	7.27361	7.37821	7.7164	7.6745	7.75809
A_70_P022221	6.99e-05	0.0162388	1.34337	up	EE828660		020605ONLN141043HT ONLN Ovis aries cDNA, mRNA sequence [EE828660]			TC72896	Oar.14128	172.295	171.207	7.54628	7.97214	206.672	147.706	162.507	134.365	245.713	133.542	7.53365	7.52405	7.58113	8.00212	7.97357	7.94071
A_70_P067571	0.00220022	0.0486153	1.3393	up	XM_004021796	GOLGA7	PREDICTED: Ovis aries golgin A7, transcript variant 2 (GOLGA7), mRNA [XM_004021796]	101116535	XM_004021796	TC58287		2622.16	2545.14	11.342	11.7634	3212.93	2462.68	2190.87	1965.93	3593.43	2076.05	11.4374	11.336	11.2525	11.7171	11.8133	11.7599
A_70_P038656	0.000256	0.0237786	1.33883	up	FE035420		C0009483I05.P1KM13F KN511 Ovis aries rectum and large colon from E. coli challenged and unchallenged animals Ovis aries cDNA clone C0009483I05 5', mRNA sequence [FE035420]			TC67556	Oar.7183	10503	9592.63	13.0954	13.5164	11469.5	10226.4	9813.26	8086.75	12095.5	8595.6	13.1223	13.0896	13.0742	13.4629	13.5148	13.5714
A_70_P000081	0.00133917	0.0399661	1.33861	up	XM_004011406	LATS1	PREDICTED: Ovis aries LATS, large tumor suppressor, homolog 1 (Drosophila), transcript variant 1 (LATS1), mRNA [XM_004011406]	101122867	XM_004011406	TC57047		2706.5	2602.87	11.3797	11.8005	3289.9	2447.94	2381.66	2016.59	3565.78	2226.24	11.4655	11.3257	11.3481	11.7469	11.8035	11.8509
A_70_P061671	0.00110621	0.0369552	1.33542	up	EE771251		020731OFLV1024027HT OFLV Ovis aries cDNA, mRNA sequence [EE771251]		XM_004020488	TC57473	Oar.10023	339.048	348.993	8.57942	8.99672	411.186	308.123	297.835	251.536	521.765	273.679	8.59527	8.60121	8.5418	8.91668	9.07614	8.99733
A_70_P014256	0.000726	0.0316289	1.33489	up	XM_004007817	PTPN12	PREDICTED: Ovis aries protein tyrosine phosphatase, non-receptor type 12 (PTPN12), mRNA [XM_004007817]	101117497	XM_004007817			4202.2	3922.17	11.9425	12.3592	4945.68	3962.21	3698.71	3243.57	5102.36	3420.59	12.0076	11.9201	11.8997	12.3544	12.3101	12.413
A_70_P051361	0.000412	0.0278526	1.33221	up	NM_001104933	ABHD5	Ovis aries abhydrolase domain containing 5 (ABHD5), mRNA [NM_001104933]	100125355	NM_001104933	TC66584	Oar.7662	13506.7	12516	13.4492	13.863	14210.7	13235.8	13073.4	11453.6	15930.7	10163.9	13.458	13.425	13.4645	13.9152	13.8803	13.7934
A_70_P057336	0.000876	0.033851	1.31669	up	EE784106		020502OMGB21013083HT OMGB2 Ovis aries cDNA, mRNA sequence [EE784106]			TC60193	Oar.7477	6371.95	5869.7	12.4512	12.8481	6935.31	6408.01	5772.55	4937.13	7988.11	4683.85	12.4373	12.4975	12.4189	12.8484	12.9133	12.7827
A_70_P000356	0.000723	0.0316289	1.30803	up	EE783635		020502OMGB11014096HT OMGB1 Ovis aries cDNA, mRNA sequence [EE783635]		XM_004009638	TC57903	Oar.10333	32.8724	31.9706	5.0504	5.4378	39.1904	24.8092	34.6174	20.3675	48.8049	26.7393	5.01888	5.03566	5.09666	5.43206	5.49924	5.3821
A_70_P071131	0.000868	0.0336234	1.30644	up	EE780481		020502OMGB11025082HT OMGB1 Ovis aries cDNA, mRNA sequence [EE780481]			TC58478	Oar.8098	8717.77	7854.06	12.8634	13.2491	9360.6	8599.1	8193.6	7066.4	10219.6	6276.21	12.8531	12.874	12.8631	13.3057	13.2762	13.1653
A_70_P051526	0.00221968	0.0488978	1.3041	up	EE785918		020502OMGB21024044HT OMGB2 Ovis aries cDNA, mRNA sequence [EE785918]			TC65716	Oar.8871	5662.47	5113.18	12.3	12.683	6032.06	5711.22	5244.12	4022.62	6685.56	4631.37	12.2554	12.3451	12.2995	12.5992	12.6829	12.767
A_70_P061251	0.00124193	0.0385844	1.30054	up	GT877359		UMC-ocond13_0A01-005-b11 Day 13 conceptus long ocond13 Ovis aries cDNA 3', mRNA sequence [GT877359]		XM_004018795	TC52900	Oar.7001	4814.05	4381.44	12.0977	12.4768	5139.46	4866.32	4436.38	3861.94	5881.9	3400.47	12.0578	12.1398	12.0956	12.543	12.4832	12.4044
A_70_P069596	0.00212941	0.0481814	1.29957	up	EE874285		020829OVMG1006B065HT OVMG Ovis aries cDNA, mRNA sequence [EE874285]			TC56891	Oar.6215	10667.9	9502.13	13.1179	13.4959	12069.3	10225	9709.4	8783.74	11869.5	7853.11	13.1971	13.0885	13.0681	13.5622	13.4855	13.4401
A_70_P058546	1.38e-05	0.0135825	1.28737	up	XM_004014660	LOC101110529	PREDICTED: Ovis aries uncharacterized LOC101110529 (LOC101110529), mRNA [XM_004014660]	101110529	XM_004014660	TC75850		365997	304584	17.9758	18.3402	352278	372830	372883	268924	327582	317246	17.9639	17.9639	17.9994	18.3323	18.356	18.3323
A_70_P070541	0.00108373	0.03645	1.28598	up	EE757238		020731OCS411036083HT OCS4 Ovis aries cDNA, mRNA sequence [EE757238]			TC61462	Oar.10669	1591.12	1550.1	10.7238	11.0866	1933.39	1482.94	1357.03	1169.18	2295.16	1185.96	10.7527	10.7359	10.6826	11.0608	11.1605	11.0386
A_70_P032976	7.33e-05	0.0162388	1.2858	up	EE851925		030729OSPA2003045HT OSPA Ovis aries cDNA, mRNA sequence [EE851925]		XM_004016877	TC65437	Oar.308	1320.89	1292.4	10.4841	10.8467	1582.29	1187.91	1192.48	1006.65	1844.46	1026.08	10.4773	10.4511	10.5237	10.8471	10.84	10.8531
A_70_P058146	0.000995	0.0353455	1.27942	up	EE834189		021030OOCX016035HT OOCX Ovis aries cDNA, mRNA sequence [EE834189]		XM_004001980	TC73687	Oar.15903	336.289	325.22	8.56566	8.92115	407.644	307.868	293.357	263.316	461.23	251.113	8.58072	8.59961	8.51664	8.98537	8.89977	8.87831
A_70_P008331	0.000425	0.0283228	1.27478	up	CN824052		Oa_splbn_07J16_M13reverse Sheep spleen\brain pSport1 library Ovis aries cDNA clone Oa_splbn_07J16 5', mRNA sequence [CN824052]			TC59766	Oar.5811	525.832	514.731	9.22886	9.5791	621.864	474.184	481.448	389.21	747.148	407.834	9.18463	9.22454	9.2774	9.54513	9.60852	9.58366
A_70_P033596	0.000775	0.0323489	1.27117	up	EE773764		020709OFM1029078HT OFM1 Ovis aries cDNA, mRNA sequence [EE773764]		XM_004003849	TC64935	Oar.7940	9337.32	8094.88	12.9497	13.2959	9996.5	9297.64	8717.82	7155.48	9882.01	7247.13	12.9371	12.9728	12.9393	13.3167	13.2261	13.3447
A_70_P003036	0.00160989	0.0426324	1.27115	up	CF117513		fp612.z2 fp 73-75d fetal sheep skin library Ovis aries cDNA, mRNA sequence [CF117513]			TC80318	Oar.1134	12122.8	10642.3	13.294	13.6402	13353	12182.5	10832.8	9236.31	13733.7	8956.85	13.3493	13.3197	13.2131	13.6186	13.6781	13.6237
A_70_P062336	0.00024	0.0236691	1.25101	up	FE033877		C0009481F08.P1KAM13F KN511 Ovis aries efferent gastric lymph from uninfected sheep Ovis aries cDNA clone C0009481F08 5', mRNA sequence [FE033877]		XM_004020353	TC70458	Oar.10812	1475.06	1400.94	10.6348	10.9579	1789.76	1360.53	1274.88	1097.64	1964.71	1140.47	10.6688	10.6202	10.6153	10.9623	10.922	10.9893
A_70_P018766	0.00043	0.0284892	1.24638	up	XM_004010632	EID1	PREDICTED: Ovis aries EP300 interacting inhibitor of differentiation 1 (EID1), mRNA [XM_004010632]	101110514	XM_004010632	TC60211		38085	31772.4	14.7811	15.0988	40084.8	37595.8	36574.5	30054.1	37242.8	28020.2	14.8228	14.7577	14.7628	15.1365	15.0637	15.0964
A_70_P005691	0.000248	0.0236691	1.2454	up	EE828214	CCND2	020605ONLN034043HT ONLN Ovis aries cDNA, mRNA sequence [EE828214]	100147799			Oar.6054	1683.83	1568.98	10.7926	11.1093	1971.14	1604.79	1475.57	1175.79	2266.13	1265.01	10.7729	10.8212	10.7838	11.0674	11.1348	11.1256
A_70_P042326	0.00105068	0.0361451	1.23005	up	EE850731		020829OSI1015050HT OSI Ovis aries cDNA, mRNA sequence [EE850731]				Oar.7790	6620.56	5637.54	12.506	12.8047	6965.45	6596.23	6299.99	4851.32	7278.35	4782.96	12.442	12.5373	12.5387	12.829	12.7787	12.8065
A_70_P065471	0.00167673	0.0435638	1.21996	up	FE031392		C0009477N01.P1KAM13F KN511 Ovis aries abomasal mucosa (gastric fold) from Teladorsagia infected sheep Ovis aries cDNA clone C0009477N01 5', mRNA sequence [FE031392]			TC57466	Oar.10414	91305.8	77186.9	16.0108	16.2976	92272.3	92407.3	89237.6	68540.8	90676	72343.7	15.9846	16.0313	16.0165	16.3273	16.2267	16.3388
A_70_P044576	0.000218	0.0227919	1.21195	up	EE857230		010914OSTA090070HT OSTA Ovis aries cDNA, mRNA sequence [EE857230]		XM_004004087	TC68548	Oar.16120	2394.51	2094.17	11.2307	11.508	2792.68	2330.24	2060.62	1690.03	2897.69	1694.79	11.239	11.2627	11.1903	11.5053	11.5022	11.5165
A_70_P065746	0.000162	0.0212824	1.20367	up	GT876945		UMC-ocond10_0A01-009-d11 Day 10 conceptus ocond10 Ovis aries cDNA 3', mRNA sequence [GT876945]		XM_004008862	TC56912	Oar.10473	20003.1	16660.9	13.9523	14.2197	20276.6	20032.3	19700.4	15084.2	20667.4	14231.2	13.9266	13.9675	13.9627	14.2307	14.2375	14.1909
A_70_P011706	0.00232151	0.0499523	1.20133	up	EE809731		020731ONDC239069HT ONDC Ovis aries cDNA, mRNA sequence [EE809731]				Oar.3555	16902.6	14226.2	13.7508	14.0154	18329.1	16327.3	16051.5	12966.3	16937.4	12774.8	13.7992	13.7287	13.7244	14.0429	13.956	14.0474
A_70_P010311	0.000789	0.0325387	1.20132	up	EE867010		020731OSTA130054HT OSTA Ovis aries cDNA, mRNA sequence [EE867010]		XM_004013285	TC66300	Oar.3810	15532.1	12872.9	13.635	13.8996	16188	16040.8	14367.5	11317.1	16264.4	11037.1	13.616	13.6916	13.5974	13.8961	13.899	13.9037
A_70_P056501	0.00081	0.033002	1.1622	up	EE873719		020829OVMG1005B041HT OVMG Ovis aries cDNA, mRNA sequence [EE873719]			TC61896	Oar.12756	12871.8	10262.4	13.3774	13.5943	13690.3	13045	11880.1	8932.73	13124	8730.3	13.3902	13.4051	13.3369	13.5773	13.617	13.5884
A_70_P065241	0.000124	0.0187539	1.15405	up			Rep: cAMP-dependent protein kinase, alpha-catalytic subunit - Ovis aries (Sheep), complete [TC52529]			TC52529		41962.1	32159.2	14.9055	15.1122	42132.4	42749.4	41004.4	29843.6	38440.4	28193.5	14.9056	14.9272	14.8836	15.1243	15.1037	15.1085
A_70_P026106	0.00160014	0.0425921	1.13508	up	U35655	CENP-B	Ovis aries centromere protein B (CENP-B) mRNA, partial cds. [U35655]	443351	XM_004014720	TC56388	Oar.846	42065.9	31508.4	14.9074	15.0902	40783.5	42617.7	42796.4	29153.6	38092.8	27278.9	14.8609	14.9249	14.9365	15.0964	15.0939	15.0805

## Sheet: XJ_vs_RJ_down
# Fold Change cut-off: 1.0 # P-value cut-off: 1.0 # Condition pairs: XJ_vs_RJ # Column A: ProbeName, it represents probe name. # Column B: p-value, p-value calculated from TTest. # Column C: FDR,it is calculated from Benjamini Hochberg FDR. # Column D: FCAbsolute, the absolute ratio (no log scale) of normalized intensities between two groups. # Column E: Regulation, it depicts which one of the gr…
XJ_vs_RJ 1.0 fold down regulated mRNAs
	P-value FDR Fold change and Regulation				Annotations							Group-Raw Intensity		Group-Normalized Intensity		Raw Intensity						Normalized Intensity
ProbeName	p-value	FDR	FCAbsolute	regulation	GenbankAccession	GeneSymbol	Description	EntrezGeneID	RefSeqAccession	TIGRID	UniGeneID	[RJ](raw)	[XJ](raw)	[RJ](normalized)	[XJ](normalized)	[RJ1, RJ](raw)	[RJ2, RJ](raw)	[RJ3, RJ](raw)	[XJ1, XJ](raw)	[XJ2, XJ](raw)	[XJ3, XJ](raw)	[RJ1, RJ](normalized)	[RJ2, RJ](normalized)	[RJ3, RJ](normalized)	[XJ1, XJ](normalized)	[XJ2, XJ](normalized)	[XJ3, XJ](normalized)
A_70_P057671	1.22e-05	0.0131278	31.6868	down	EE859336		020731OSTA156036HT OSTA Ovis aries cDNA, mRNA sequence [EE859336]				Oar.7545	1457.35	35.3451	10.619	5.63323	1605.52	1383.56	1382.97	29.6326	42.49	33.9126	10.5063	10.6418	10.7091	5.8655	5.28108	5.75312
A_70_P005116	6.07e-05	0.0162388	22.0396	down								659.644	26.3158	9.56589	5.10387	688.716	691.821	598.394	17.3716	46.2373	15.3386	9.33589	9.76688	9.5949	5.20897	5.42091	4.68173
A_70_P024271	0.000293	0.0248099	21.6226	down	EF521881	ITLN2	Ovis aries intelectin 2 (ITLN2) mRNA, complete cds. [EF521881]	100125357			Oar.14430	790.135	35.7753	9.82311	5.38865	827.256	734.237	808.914	13.3706	68.3132	25.642	9.62027	9.83614	10.0129	4.80272	6.03654	5.32668
A_70_P038691	7.63e-05	0.0162388	20.544	down	EE852594		021030OSPA1017033HT OSPA Ovis aries cDNA, mRNA sequence [EE852594]				Oar.7190	477.599	20.5987	9.06272	4.70207	513.58	559.515	359.703	11.3186	34.9067	15.5708	8.90671	9.45513	8.82631	4.40238	4.99844	4.70539
A_70_P034256	0.000196	0.0227919	18.9939	down	EE771953		020709OFM1015024HT OFM1 Ovis aries cDNA, mRNA sequence [EE771953]				Oar.6261	291.527	11.2132	8.36139	4.11393	259.979	308.326	306.277	11.773	13.1905	8.67616	7.89882	8.60313	8.58224	4.5192	3.73283	4.08977
A_70_P043966	5.93e-05	0.0162388	18.5058	down	FE028951		C0009264N14.P1KAM13F KN511 Ovis aries efferent gastric lymph from Teladorsagia infected sheep Ovis aries cDNA clone C0009264N14 5', mRNA sequence [FE028951]			TC75225	Oar.16920	498.985	21.2358	9.14217	4.93227	513.169	573.251	410.533	16.0596	26.216	21.4319	8.90446	9.49474	9.02731	5.09541	4.6226	5.07879
A_70_P039727	0.00113863	0.0373789	17.2296	down	NM_001009746	AGPAT1	Ovis aries 1-acylglycerol-3-phosphate O-acyltransferase 1 (lysophosphatidic acid acyltransferase, alpha) (AGPAT1), mRNA [NM_001009746]	443121	NM_001009746	TC80401	Oar.1032	119.215	7.77678	6.96999	2.86316	99.7529	139.822	118.069	6.04354	12.2868	5	6.41586	7.45151	7.04259	2.44481	3.64426	2.50043
A_70_P054746	0.00155435	0.0421999	16.2391	down	EE769582		020605OFLV1006070HT OFLV Ovis aries cDNA, mRNA sequence [EE769582]		XM_004005351	TC55105	Oar.22424	141.334	9.21804	7.11228	3.09088	227.958	95.4094	100.635	7.03524	15.6189	5	7.675	6.87809	6.78374	2.81713	3.95509	2.50043
A_70_P056521	6.78e-05	0.0162388	15.3012	down								529.078	29.6627	9.24234	5.30677	539.084	558.37	489.781	21.2316	48.5676	19.1888	8.97535	9.45195	9.29972	5.48719	5.48918	4.94393
A_70_P041841	6.81e-05	0.0162388	14.7694	down	NM_001129905	CYP1A1	Ovis aries cytochrome P4501A1 (CYP1A1), mRNA [NM_001129905]	100170113	NM_001129905	TC52427	Oar.816	2868.94	126.365	11.4611	7.5766	3080.26	3032.12	2494.43	112.084	141.416	125.596	11.3731	11.5915	11.4189	7.73895	7.14735	7.84349
A_70_P018386	0.00191726	0.0465067	14.5319	down	EE755375		020605OCS411029077HT OCS4 Ovis aries cDNA, mRNA sequence [EE755375]				Oar.5148	105.541	8.12401	6.75602	2.89487	99.0452	132.976	84.6028	5.92847	13.4436	5	6.40394	7.37587	6.48825	2.4263	3.75789	2.50043
A_70_P046016	5.97e-05	0.0162388	14.4652	down								773.841	43.9643	9.79823	5.94371	785.457	745.924	790.141	40.9295	54.0565	36.9069	9.55472	9.85675	9.98321	6.26991	5.66304	5.89819
A_70_P015241	0.00217763	0.0486153	12.7482	down	FE024059		C0009257K13.P1KAM13F KN511 Ovis aries efferent gastric lymph from Teladorsagia infected sheep Ovis aries cDNA clone C0009257K13 5', mRNA sequence [FE024059]				Oar.16577	3055.77	151.357	11.485	7.81277	1988.64	3710.19	3468.47	194.733	146.953	112.385	10.7854	11.8398	11.8298	8.54851	7.22221	7.66759
A_70_P006061	0.000771	0.0322594	12.6826	down	EE782145		020502OMGB11004034HT OMGB1 Ovis aries cDNA, mRNA sequence [EE782145]			TC66937	Oar.11563	701.494	44.6986	9.63144	5.96667	646.39	836.303	621.787	50.2478	45.3638	38.4841	9.24538	9.99985	9.64909	6.54787	5.39567	5.95646
A_70_P019391	0.00142907	0.0411725	12.6665	down	EE850952		020829OSI1017072HT OSI Ovis aries cDNA, mRNA sequence [EE850952]			TC69768	Oar.11753	1476.26	85.4183	10.6014	6.93841	1093.34	1668.44	1667	101.667	86.0873	68.5004	9.97898	10.8724	10.9527	7.58064	6.38647	6.84811
A_70_P018976	0.000217	0.0227919	12.4424	down	EE834467		021030OOCX017089HT OOCX Ovis aries cDNA, mRNA sequence [EE834467]				Oar.6473	312.81	23.501	8.45414	4.81695	376.728	256.313	305.39	10.8495	41.0128	18.6407	8.45534	8.32897	8.57812	4.29794	5.23831	4.91461
A_70_P036996	0.00099	0.0353455	12.4269	down	EE772758		020709OFM1021012HT OFM1 Ovis aries cDNA, mRNA sequence [EE772758]			TC56947	Oar.11339	84.3832	7.13432	6.43048	2.79509	78.1717	98.7259	76.2519	6.00078	10.4022	5	6.0388	6.92527	6.32737	2.43011	3.45472	2.50043
A_70_P008441	0.000449	0.028994	11.8353	down	XM_004010654	FERMT2	PREDICTED: Ovis aries fermitin family member 2, transcript variant 2 (FERMT2), mRNA [XM_004010654]	101115796	XM_004010654	TC79873		1062.99	70.1005	10.2111	6.6461	1016.59	1140.38	1031.99	75.9212	74.2116	60.1687	9.88289	10.3998	10.3506	7.15442	6.13829	6.64558
A_70_P049101	0.000531	0.029168	11.6666	down	EF489531		Ovis aries isolate sheepA1237c82 MHC class I antigen (ovar) mRNA, partial cds. [EF489531]				Oar.13866	385.23	24.0918	8.66738	5.12308	593	232.166	330.524	20.2252	27.7145	24.3358	9.12239	8.18794	8.69182	5.42354	4.69089	5.2548
A_70_P047891	0.00134751	0.0399661	11.4646	down	DY492303		sh2P0005M03_F.ab1 adult sheep fracture callus 7d Ovis aries cDNA, mRNA sequence [DY492303]				Oar.14927	502.069	39.6285	9.16958	5.65048	544.773	509.999	451.436	41.0107	60.5723	17.3025	8.99521	9.32249	9.19106	6.27337	5.85653	4.82153
A_70_P060756	9.71e-05	0.0177367	11.2811	down	EE753879		020605OCS411013087HT OCS4 Ovis aries cDNA, mRNA sequence [EE753879]				Oar.6607	613.094	48.8813	9.46042	5.96458	669.465	597.847	571.97	28.7772	85.413	32.4537	9.29879	9.55011	9.53237	5.83345	6.37214	5.68816
A_70_P000226	0.000107	0.0179396	11.2219	down	XM_004004810	LOC101104557	PREDICTED: Ovis aries aldehyde oxidase-like (LOC101104557), mRNA [XM_004004810]	101104557	XM_004004810	TC69013		926.414	65.6209	10.0139	6.52562	1073.58	924.14	781.521	42.0297	81.1616	73.6712	9.95217	10.1189	9.97056	6.31462	6.29244	6.96981
A_70_P057471	0.000708	0.0315887	11.0635	down								181.931	11.4501	7.63648	4.16875	167.789	181.869	196.137	13.0905	13.6626	7.597	7.21587	7.81839	7.87518	4.76376	3.78527	3.95721
A_70_P046931	5.95e-05	0.0162388	10.5358	down	EE791219		020605OML22015084HT OML2 Ovis aries cDNA, mRNA sequence [EE791219]				Oar.7671	1122.63	81.5995	10.2853	6.88804	1190.87	1142.43	1034.6	76.3676	96.9659	71.4651	10.1008	10.4022	10.3529	7.16438	6.5862	6.91353
A_70_P001741	9.24e-05	0.0171837	10.1613	down								1343.72	97.3092	10.5096	7.16461	1421.59	1342.94	1266.62	94.9032	114.937	82.0872	10.3239	10.6013	10.6037	7.49345	6.83747	7.16292
A_70_P056041	2.2e-05	0.0135825	9.82845	down			Rep: Erlin-2 precursor - Bos taurus (Bovine), partial (15%) [TC60428]			TC60428		270.805	22.4824	8.24798	4.95101	276.883	273.268	262.264	14.1714	31.7364	21.5395	7.99732	8.41765	8.32897	4.8889	4.87791	5.08624
A_70_P037316	5.55e-05	0.0162388	9.70256	down	EE784374		020502OMGB21030012HT OMGB2 Ovis aries cDNA, mRNA sequence [EE784374]				Oar.11408	214.166	18.8354	7.86788	4.58951	265.799	188.279	188.42	10.5557	29.9112	16.0394	7.93535	7.86127	7.807	4.23484	4.79141	4.74228
A_70_P048746	5.54e-05	0.0162388	9.30003	down	EE773540		020709OFM1021015HT OFM1 Ovis aries cDNA, mRNA sequence [EE773540]		XM_004003134	TC54850	Oar.10205	1048.05	89.0726	10.1881	6.97082	1010.32	1147.11	986.706	62.3671	124.979	79.872	9.877	10.4084	10.2788	6.84667	6.94906	7.11674
A_70_P014286	2.17e-05	0.0135825	9.14756	down	EE772348		020709OFM1028091HT OFM1 Ovis aries cDNA, mRNA sequence [EE772348]				Oar.15397	178.574	15.2199	7.59686	4.40347	188.983	188.196	158.542	11.4426	22.4046	11.8125	7.38846	7.86037	7.54174	4.43094	4.3949	4.38458
A_70_P058586	4.07e-05	0.0150244	9.09648	down			Rep: Proteasome subunit alpha type-7 - Pongo pygmaeus (Orangutan), partial (29%) [TC81296]			TC81296		276.386	26.0877	8.27585	5.09054	287.599	283.806	257.753	14.4508	42.7557	21.0565	8.0544	8.47066	8.30248	4.91903	5.29468	5.05791
A_70_P038316	0.000246	0.0236691	9.071	down	GO691739		010820OASA032200HT OASA Ovis aries cDNA 5', mRNA sequence [GO691739]		XM_004010547	TC70794	Oar.4949	1685.67	130.292	10.8026	7.62139	1599.04	1754.39	1703.58	127.408	148.017	115.452	10.4977	10.9327	10.9775	7.92657	7.22697	7.71062
A_70_P016111	0.000708	0.0315887	9.04557	down								5657.02	360.687	12.2952	9.118	5019.89	6587.38	5363.78	400.014	363	319.046	12.0286	12.531	12.3261	9.5861	8.54767	9.22022
A_70_P034386	0.000187	0.022393	8.88509	down								383.084	34.5238	8.7588	5.60742	436.962	307.042	405.248	29.3849	40.1679	34.0185	8.67944	8.59454	9.00242	5.85566	5.20569	5.76089
A_70_P015916	2.23e-05	0.0135825	8.21236	down								227.315	22.1252	7.95862	4.92082	285.454	188.789	207.704	13.2743	30.2011	22.9001	8.042	7.86773	7.96612	4.78934	4.80444	5.16868
A_70_P060006	0.000192	0.0226953	8.07655	down	EE746223		020709OAPP1056048HT OAPP Ovis aries cDNA, mRNA sequence [EE746223]		XM_004018072	TC58886	Oar.13438	292.247	30.5582	8.3108	5.29706	410.633	245.69	220.418	16.909	53.2962	21.4695	8.59297	8.27061	8.06882	5.17703	5.63351	5.08066
A_70_P001406	0.000433	0.0285231	8.03045	down	EE872116		010716OT2F011090HT OT2F Ovis aries cDNA, mRNA sequence [EE872116]				Oar.12978	1819.09	169.449	10.8984	7.89295	2128.58	1616.48	1712.21	86.5422	254.07	167.735	10.8828	10.8302	10.9823	7.35906	8.02841	8.29139
A_70_P009786	0.00104975	0.0361451	8.02834	down	EE867253		020731OSTA164073HT OSTA Ovis aries cDNA, mRNA sequence [EE867253]			TC74319	Oar.8059	242.821	26.5553	8.06706	5.06196	200.936	270.494	257.034	14.0009	48.1646	17.5005	7.49944	8.40361	8.29814	4.86906	5.47854	4.83828
A_70_P026611	0.00171127	0.0440481	7.99395	down	AF529269	TKDP5	Ovis aries trophoblast Kunitz domain protein 5 mRNA, partial cds. [AF529269]	443180		TC53200	Oar.982	273.812	31.1932	8.24479	5.24588	233.555	321.469	266.412	12.7427	55.3507	25.4864	7.71768	8.65654	8.36016	4.71187	5.70906	5.31672
A_70_P022761	0.00166489	0.0434468	7.97364	down	EE823406		020605ONLN063082HT ONLN Ovis aries cDNA, mRNA sequence [EE823406]				Oar.12581	154.441	17.7507	7.35361	4.35838	202.009	134.266	127.048	8.16782	29.2224	15.8618	7.50504	7.38895	7.16685	3.5882	4.75638	4.73055
A_70_P028426	0.000471	0.029168	7.89523	down	EE823564		020605ONLN016016HT ONLN Ovis aries cDNA, mRNA sequence [EE823564]				Oar.9058	3958.04	307.491	11.863	8.88202	4612.57	3690.12	3571.43	343.94	324.619	253.913	11.8984	11.8307	11.8599	9.36731	8.38325	8.89551
A_70_P003106	0.000544	0.029168	7.81825	down								477.168	49.8065	9.09206	6.12521	413.313	523.304	494.888	46.57	63.0791	39.7705	8.60121	9.35666	9.31831	6.44496	5.92174	6.00895
A_70_P048551	0.00102781	0.0357669	7.79943	down	EE767406	SBD2	020322OFLT029077HT OFLT Ovis aries cDNA, mRNA sequence [EE767406]	100505451	XM_004021674		Oar.10165	364.035	38.2915	8.6758	5.71244	298.638	436.233	357.233	35.1443	50.8043	28.9257	8.10932	9.10829	8.8098	6.07223	5.5535	5.51158
A_70_P022446	0.000387	0.0275585	7.76176	down	EE860865		020731OSTA152077HT OSTA Ovis aries cDNA, mRNA sequence [EE860865]				Oar.12516	60.1131	6.1002	5.9126	2.95622	69.2978	52.9924	58.0491	7.84604	5.45458	5	5.8535	5.98805	5.89625	3.42009	2.94814	2.50043
A_70_P061146	2.02e-06	0.0060846	7.69317	down	XM_004005241	C2H9orf3	PREDICTED: Ovis aries chromosome 2 open reading frame, human C9orf3 (C2H9orf3), mRNA [XM_004005241]	101114174	XM_004005241	TC70748		802.494	83.6683	9.8305	6.88693	923.286	803.041	681.154	64.0142	114.028	72.9633	9.7623	9.95122	9.778	6.88375	6.8244	6.95263
A_70_P037381	0.000384	0.0275585	7.41607	down			Rep: Transcriptional regulator - Shewanella sediminis HAW-EB3, partial (6%) [TC63939]			TC63939		190.321	19.0944	7.69698	4.80633	224.025	170.527	176.411	18.9325	24.9688	13.382	7.65108	7.73169	7.70817	5.32834	4.55063	4.54
A_70_P047156	5.22e-05	0.0162388	7.34373	down								338.099	37.7685	8.5821	5.70558	341.669	352.783	319.845	27.8533	52.2179	33.2343	8.30124	8.79576	8.64928	5.79112	5.60008	5.72555
A_70_P060176	0.000502	0.029168	7.26265	down			Rep: MGC159850 protein - Bos taurus (Bovine), partial (39%) [TC55388]			TC55388		438.435	49.6952	8.98071	6.12021	433.298	438.565	443.44	51.1551	59.1409	38.7895	8.66698	9.11388	9.16126	6.56965	5.81925	5.97172
A_70_P053181	2.93e-05	0.0135825	7.18143	down	EE819624		020731ONDC271057HT ONDC Ovis aries cDNA, mRNA sequence [EE819624]				Oar.6865	124.552	13.3436	7.06362	4.21935	136.408	106.905	130.342	10.8962	21.2945	7.84013	6.92745	7.04458	7.21883	4.31039	4.33592	4.01174
A_70_P051037	0.000994	0.0353455	7.1677	down	NM_001009451	SLC2A5	Ovis aries solute carrier family 2 (facilitated glucose/fructose transporter), member 5 (SLC2A5), mRNA [NM_001009451]	443507	NM_001009451	TC52465	Oar.893	549.298	69.6905	9.30339	6.46188	585.84	543.955	518.098	29.2372	120.098	59.7359	9.10609	9.41255	9.39153	5.85168	6.89775	6.63621
A_70_P066236	0.00195562	0.046824	7.02163	down	FE022656		C0009255J06.Q1KAM13R KN511 Ovis aries efferent gastric lymph from Teladorsagia infected sheep Ovis aries cDNA clone C0009255J06 3', mRNA sequence [FE022656]				Oar.16018	99.4797	12.9152	6.68635	3.87455	119.239	78.8352	100.365	7.42189	22.5651	8.75859	6.7035	6.57565	6.77991	3.12467	4.40151	4.09746
A_70_P015531	3.25e-05	0.0135825	7.01564	down	FE024895		C0009258O02.Q1KAM13R KN511 Ovis aries efferent gastric lymph from Teladorsagia infected sheep Ovis aries cDNA clone C0009258O02 3', mRNA sequence [FE024895]				Oar.16636	168.371	18.4526	7.52167	4.71109	183.763	157.179	164.169	13.0459	24.3365	17.9753	7.35253	7.61053	7.60194	4.75967	4.50708	4.86653
A_70_P027851	3.16e-05	0.0135825	6.91784	down	DY510317		sh3P0015B09_F.ab1 adult sheep fracture callus 10d Ovis aries cDNA, mRNA sequence [DY510317]		XM_004016989	TC68265	Oar.5409	1771.83	180.978	10.8769	8.08662	1777.67	1835.66	1702.16	149.361	238.764	154.81	10.6576	10.9976	10.9757	8.16908	7.93259	8.15819
A_70_P027431	0.000258	0.0237786	6.77549	down	EE783581		020709OMGB11089053HT OMGB1 Ovis aries cDNA, mRNA sequence [EE783581]			TC53172	Oar.5312	824.206	93.7552	9.87948	7.11916	892.682	810.747	769.189	86.4756	104.455	90.3353	9.72309	9.96414	9.95122	7.35667	6.69631	7.30449
A_70_P035236	0.000557	0.0292267	6.60944	down	FE037541		C0009486I03.P1KM13F KN511 Ovis aries rectum and large colon from E. coli challenged and unchallenged animals Ovis aries cDNA clone C0009486I03 5', mRNA sequence [FE037541]				Oar.15771	63.1095	7.22798	5.98541	3.26088	54.4834	62.3824	72.4627	7.84251	8.1267	5.71474	5.46897	6.23431	6.25294	3.41516	3.24402	3.12346
A_70_P039211	4.43e-05	0.0159059	6.53252	down	EE772857		020527OFM1003062HT OFM1 Ovis aries cDNA, mRNA sequence [EE772857]			TC64085	Oar.7300	417.791	52.5594	8.90621	6.19857	439.152	388.683	425.537	38.5463	69.7761	49.3559	8.68754	8.93699	9.0941	6.19399	6.06564	6.33608
A_70_P029116	1.04e-05	0.0130656	6.40278	down								1381.11	160.526	10.5421	7.86339	1602.91	1384.5	1155.93	133.493	232.943	115.142	10.5014	10.6425	10.4824	7.99179	7.89113	7.70726
A_70_P043361	0.000155	0.0212336	6.35721	down	EE754247		020322OCS411001073HT OCS4 Ovis aries cDNA, mRNA sequence [EE754247]			TC78316	Oar.6437	13164.5	1151.9	13.3874	10.719	11790	12011.5	15692.1	1042.85	1482.55	930.293	13.1653	13.2987	13.6983	10.8987	10.5328	10.7255
A_70_P006916	0.000508	0.029168	6.35082	down	EE751307		020502OCSI1014052HT OCS1 Ovis aries cDNA, mRNA sequence [EE751307]				Oar.14782	2663.98	279.503	11.3612	8.69427	3176.58	2695.89	2119.48	176.155	350.15	312.204	11.4232	11.4435	11.217	8.3986	8.494	9.1902
A_70_P049906	1.03e-05	0.0130656	6.27973	down								736.154	94.6917	9.72741	7.07671	787.313	734.686	686.461	76.2538	131.549	76.2718	9.55798	9.83664	9.78762	7.16292	7.03474	7.03246
A_70_P021621	0.000652	0.0307175	6.22087	down	XM_004012327	GPR180	PREDICTED: Ovis aries G protein-coupled receptor 180 (GPR180), mRNA [XM_004012327]	101106020	XM_004012327	TC62733		148.418	17.8377	7.31164	4.67453	169.891	115.507	159.856	16.2478	26.7756	10.4897	7.23285	7.1488	7.55328	5.10998	4.65065	4.26294
A_70_P010616	0.000376	0.0275585	6.21156	down	EE757363		020605OCS411015039HT OCS4 Ovis aries cDNA, mRNA sequence [EE757363]				Oar.10540	420.596	55.1447	8.89768	6.26273	478.233	430.097	353.458	56.1906	67.9696	41.2738	8.8098	9.08572	8.79752	6.69869	6.02833	6.06116
A_70_P031936	0.000129	0.0187601	6.13205	down								613.391	79.5529	9.45889	6.84252	628.938	635.362	575.874	70.5717	98.9745	69.1125	9.20324	9.63123	9.5422	7.04458	6.61787	6.86512
A_70_P011246	0.00100663	0.0353503	6.1213	down			Rep: ULBP4 - Bos taurus (Bovine), partial (83%) [TC62871]			TC62871		495.043	66.2648	9.14387	6.53003	432.882	557.269	494.977	41.6311	86.8408	70.3226	8.66445	9.44821	9.31896	6.29772	6.40046	6.89192
A_70_P052076	0.000275	0.0239236	6.0133	down	EE796903		030729OMU903016064HT OMU90 Ovis aries cDNA, mRNA sequence [EE796903]			TC81754	Oar.9237	2372.46	258.627	11.2227	8.63459	2289.21	2468.42	2359.73	240.857	301.479	233.546	10.9884	11.3421	11.3377	8.85756	8.27691	8.76929
A_70_P071861	0.00151059	0.0418717	5.93867	down	FE035151		C0009483C03.Q1KM13R KN511 Ovis aries rectum and large colon from E. coli challenged and unchallenged animals Ovis aries cDNA clone C0009483C03 3', mRNA sequence [FE035151]				Oar.17211	341.284	45.9205	8.57461	6.00447	327.385	411.045	285.421	46.5878	53.135	38.0388	8.23666	9.01853	8.46864	6.44665	5.62838	5.93839
A_70_P046641	6.5e-05	0.0162388	5.88243	down	EE862652		020731OSTA174057HT OSTA Ovis aries cDNA, mRNA sequence [EE862652]		XM_004020103	TC57938	Oar.7612	560.159	77.0377	9.3326	6.77619	576.75	586.995	516.73	62.2582	100.543	68.3121	9.08375	9.52769	9.38637	6.844	6.64057	6.844
A_70_P051036	0.000462	0.029168	5.84336	down	NM_001009451	SLC2A5	Ovis aries solute carrier family 2 (facilitated glucose/fructose transporter), member 5 (SLC2A5), mRNA [NM_001009451]	443507	NM_001009451	TC52465	Oar.893	836.01	110.365	9.8808	7.334	735.727	919.606	852.698	98.6983	142.413	89.982	9.45082	10.1087	10.0829	7.54174	7.16126	7.29901
A_70_P011116	0.000287	0.024454	5.80686	down								1425.37	184.542	10.5816	8.04384	1287.09	1429.41	1559.59	129.479	287.066	137.08	10.1978	10.6882	10.8587	7.9516	8.2028	7.97711
A_70_P050881	0.0004	0.0277604	5.79874	down								99.3727	13.6981	6.66896	4.13323	116.552	70.516	111.05	8.79679	22.7676	9.52987	6.66559	6.41321	6.92809	3.80466	4.41836	4.17666
A_70_P008656	0.000106	0.0179396	5.79658	down	EE861665		020731OSTA127089HT OSTA Ovis aries cDNA, mRNA sequence [EE861665]				Oar.12363	676.946	92.6763	9.59709	7.06189	822.334	659.621	548.882	86.703	119.019	72.307	9.61202	9.70484	9.47442	7.36316	6.88606	6.93644
A_70_P056446	0.000297	0.0249018	5.67741	down	EE849923		020829OSI1001016HT OSI Ovis aries cDNA, mRNA sequence [EE849923]			TC54032	Oar.12744	2734.71	322.405	11.3997	8.89443	3099.9	2685.43	2418.79	198.52	433.409	335.287	11.3858	11.4401	11.3731	8.58017	8.8061	9.29702
A_70_P071176	0.00021	0.0227919	5.65682	down	XM_004013008	CDC27	PREDICTED: Ovis aries cell division cycle 27 homolog (S. cerevisiae), transcript variant 2 (CDC27), mRNA [XM_004013008]	101121276	XM_004013008	TC71321		469.559	70.6619	9.0698	6.56981	510.422	469.18	429.076	58.141	107.744	46.1005	8.89276	9.20946	9.10719	6.74337	6.73688	6.22919
A_70_P032446	0.000282	0.0244071	5.6418	down	XM_004015996	SLC35F2	PREDICTED: Ovis aries solute carrier family 35, member F2 (SLC35F2), mRNA [XM_004015996]	101105100	XM_004015996	TC58207		3556.96	392.209	11.7359	9.23975	3422.78	3709.8	3538.29	348.041	456.586	371.999	11.5199	11.8391	11.8487	9.38637	8.88366	9.44921
A_70_P057491	0.000231	0.0232179	5.60648	down	EE873429		020829OVMG1008D094HT OVMG Ovis aries cDNA, mRNA sequence [EE873429]				Oar.7509	1441.95	182.415	10.6026	8.11554	1445.52	1444.98	1435.34	167.702	221.023	158.52	10.3541	10.7041	10.7497	8.32897	7.81738	8.20028
A_70_P003192	3.44e-05	0.0136221	5.58945	down	CU655480	CD9	CU655480 ovine foetal ovary tissues (Prophase I meiosis) -M (ocaj) Ovis aries cDNA clone ocaj0004.n.04, mRNA sequence [CU655480]	100141299		TC72618	Oar.1330	1736.49	220.037	10.8502	8.36745	1807.97	1772.44	1629.05	166.86	295	198.251	10.6802	10.9488	10.9215	8.32188	8.24463	8.53585
A_70_P034436	3.79e-05	0.0146241	5.50521	down	EE873509		020829OVMG1005D056HT OVMG Ovis aries cDNA, mRNA sequence [EE873509]				Oar.6297	1854.24	234.947	10.9197	8.45891	2173.85	1857.96	1530.92	174.764	309.957	220.119	10.9137	11.0149	10.8306	8.38645	8.31196	8.67833
A_70_P012746	0.00111019	0.0369552	5.42442	down	CD289128		9_C4.abd POE14_(Day_14_pregnant_ovine_endometrium) Ovis aries cDNA, mRNA sequence [CD289128]				Oar.39	13079.2	1347.01	13.3885	10.9491	12062.6	13717.2	13457.8	1442.95	1342.86	1255.21	13.1929	13.4701	13.5026	11.3193	10.4138	11.1141
A_70_P013956	0.000511	0.029168	5.40461	down	EE777509		020709OMGB11086009HT OMGB1 Ovis aries cDNA, mRNA sequence [EE777509]				Oar.15330	642.021	95.9013	9.52666	7.09247	640.712	632.978	652.373	63.2719	125.288	99.144	9.2336	9.62633	9.72004	6.86565	6.95263	7.45912
A_70_P018141	0.00122735	0.0384011	5.36546	down	EE780334		020502OMGB11019088HT OMGB1 Ovis aries cDNA, mRNA sequence [EE780334]				Oar.5092	8592.96	902.866	12.8407	10.417	8358.56	8854.32	8566.01	905.079	896.261	907.259	12.6812	12.9133	12.9278	10.7131	9.84506	10.6929
A_70_P043401	0.000384	0.0275585	5.34503	down	EE826362		020605ONLN109095HT ONLN Ovis aries cDNA, mRNA sequence [EE826362]		XM_004014693	TC54928	Oar.6445	805.501	124.55	9.80377	7.38557	1083.76	710.05	622.695	70.8974	209.094	93.6597	9.96658	9.79483	9.64989	7.05145	7.74037	7.36488
A_70_P067671	0.00198859	0.0469309	5.30225	down	EE859456		020731OSTA164089HT OSTA Ovis aries cDNA, mRNA sequence [EE859456]				Oar.4216	1167.23	179.334	10.2653	7.85869	1748.87	954.135	798.68	109.348	327.571	101.082	10.6369	10.1603	9.99868	7.69146	8.39574	7.48889
A_70_P027036	2.32e-05	0.0135825	5.28611	down	EE754631		020605OCS411013045HT OCS4 Ovis aries cDNA, mRNA sequence [EE754631]			TC56594	Oar.5918	392.862	60.7348	8.79473	6.39252	466.847	365.156	346.585	51.7086	84.1493	46.3464	8.77524	8.84029	8.76867	6.59172	6.34708	6.23877
A_70_P029276	8.08e-06	0.0129899	5.28424	down								1520.85	205.913	10.6739	8.27216	1687.37	1405.27	1469.9	162.914	278.709	176.117	10.5821	10.6612	10.7783	8.29604	8.16029	8.36016
A_70_P001061	0.00138064	0.0402199	5.2596	down						TC72213		34.2879	5.76515	5.1003	2.70535	28.5275	33.6497	40.6865	7.29546	5	5	4.59643	5.3895	5.31497	3.03491	2.58071	2.50043
A_70_P003191	1.36e-06	0.00512974	5.24372	down	CU655480	CD9	CU655480 ovine foetal ovary tissues (Prophase I meiosis) -M (ocaj) Ovis aries cDNA clone ocaj0004.n.04, mRNA sequence [CU655480]	100141299		TC72618	Oar.1330	3952.56	475.834	11.8629	9.47235	4553.42	3833.82	3470.44	395.899	670.379	361.223	11.8781	11.88	11.8307	9.56905	9.44372	9.40429
A_70_P052621	0.00153268	0.0420662	5.17111	down	EE778111		020502OMGB11018026HT OMGB1 Ovis aries cDNA, mRNA sequence [EE778111]				Oar.9350	6011.02	713.081	12.3271	9.95663	4640.23	8304.2	5088.64	458.984	1203.42	476.835	11.9091	12.8231	12.2491	9.79137	10.2642	9.81434
A_70_P033746	0.000216	0.0227919	5.14621	down			Rep: 26S proteasome non-ATPase regulatory subunit 1 - Pongo pygmaeus (Orangutan), partial (67%) [TC64975]			TC64975		604.682	94.6873	9.44465	7.08114	579.681	661.101	573.262	73.4404	131.155	79.4665	9.09252	9.70745	9.53398	7.10914	7.02942	7.10485
A_70_P050346	4.09e-05	0.0150244	5.11733	down	EE780387		020709OMGB11037082HT OMGB1 Ovis aries cDNA, mRNA sequence [EE780387]				Oar.3717	1202.97	176.338	10.3686	8.01318	1324.83	1194.78	1089.3	120.131	251.669	157.214	10.2305	10.4629	10.4123	7.847	8.0058	8.18672
A_70_P018861	0.00120464	0.0382136	5.11484	down	XM_004010649	GATM	PREDICTED: Ovis aries glycine amidinotransferase (L-arginine:glycine amidinotransferase) (GATM), mRNA [XM_004010649]	100174904	XM_004010649	TC61871		9426.61	1027.03	12.943	10.5884	8413.71	10562	9304.17	951.851	1058.57	1070.67	12.6869	13.1223	13.0198	10.7739	10.0836	10.9075
A_70_P065401	0.000887	0.0339568	5.11297	down	EE792442		020709OMLT1014067HT OMLT Ovis aries cDNA, mRNA sequence [EE792442]			TC61851	Oar.10400	66.701	9.39026	6.00143	3.64727	99.9137	50.5068	49.6825	8.91596	13.0436	6.21117	6.41828	5.93119	5.65482	3.85313	3.71616	3.37251
A_70_P072261	0.000416	0.0278857	5.00334	down	CO202665		Oa_splbn_13F03_M13_Reverse Sheep spleen\brain pSport1 library Ovis aries cDNA clone Oa_splbn_13F03 5', mRNA sequence [CO202665]				Oar.3911	367.143	58.6823	8.70703	6.38414	408.364	327.637	365.427	43.4309	68.859	63.757	8.58417	8.68349	8.85343	6.35913	6.05088	6.74241
A_70_P030776	0.000431	0.0284892	4.95857	down			Rep: Secreted frizzled-related protein 2 - Bos taurus (Bovine), complete [TC54940]			TC54940		2913.85	400.557	11.4601	9.15014	3747.36	2587.36	2406.84	221.924	631.311	348.435	11.6215	11.3935	11.3652	8.75037	9.34718	9.35287
A_70_P005781	9.05e-05	0.0171837	4.94507	down	EE751743		020502OCSI1031017HT OCS1 Ovis aries cDNA, mRNA sequence [EE751743]				Oar.6073	1465.02	209.736	10.6297	8.32375	1673.74	1445.29	1276.04	187.598	258.048	183.563	10.5685	10.7048	10.6159	8.49646	8.04874	8.42606
A_70_P021206	0.000734	0.0317791	4.92553	down	EE782798		020709OMGB11054005HT OMGB1 Ovis aries cDNA, mRNA sequence [EE782798]				Oar.4452	4581.53	548.002	12.0203	9.71999	4188.41	4947.62	4608.57	549.084	620.935	473.987	11.764	12.1618	12.135	10.0349	9.3208	9.80423
A_70_P071161	7.91e-07	0.00512974	4.92155	down	FE023250		C0009256H04.P1KAM13F KN511 Ovis aries efferent gastric lymph from uninfected sheep Ovis aries cDNA clone C0009256H04 5', mRNA sequence [FE023250]		XM_004012044	TC57374	Oar.8104	514.249	85.5412	9.19884	6.89972	603.239	490.906	448.6	65.1414	122.762	68.72	9.14593	9.26953	9.18105	6.91948	6.92745	6.85225
A_70_P053676	0.00148935	0.0418572	4.89754	down	EE792509		020709OMLT1005005HT OMLT Ovis aries cDNA, mRNA sequence [EE792509]				Oar.15636	160.192	25.4343	7.4068	5.11474	195.56	108.035	176.981	14.0928	32.3127	29.8975	7.44937	7.05615	7.71487	4.88071	4.89844	5.56507
A_70_P007666	0.00123094	0.0384011	4.80919	down	EE835922		021030OOCX042041HT OOCX Ovis aries cDNA, mRNA sequence [EE835922]			TC75222	Oar.12285	330.293	61.8352	8.54693	6.28114	353.25	304.629	333	37.9155	110.671	36.9192	8.35475	8.58282	8.70322	6.1694	6.77396	5.90005
A_70_P023231	0.000649	0.0307175	4.78982	down	EE867861		030512OT1F1023075HT OT1F Ovis aries cDNA, mRNA sequence [EE867861]				Oar.12827	28.5026	5.39254	4.87719	2.61722	27.5541	27.7876	30.166	5.93619	5.24145	5	4.55308	5.15813	4.92035	2.42668	2.92455	2.50043
A_70_P035946	6.31e-07	0.00512974	4.70568	down								802.046	132.981	9.83682	7.60242	931.1	758.595	716.445	103.67	184.726	110.547	9.77563	9.88145	9.85339	7.60917	7.55636	7.64174
A_70_P024826	0.000473	0.029168	4.69771	down	EE866305		020731OSTA129095HT OSTA Ovis aries cDNA, mRNA sequence [EE866305]				Oar.9783	3178.49	434.008	11.5895	9.35757	2957.48	3405.43	3172.56	312.619	551.844	437.56	11.3183	11.7269	11.7234	9.23723	9.15175	9.68374
A_70_P010181	2.31e-05	0.0135825	4.67684	down	EE764848		020322OFLT011092HT OFLT Ovis aries cDNA, mRNA sequence [EE764848]				Oar.3780	211.273	36.5824	7.86015	5.63462	249.126	182.899	201.795	27.8098	53.7521	28.1852	7.83671	7.82509	7.91865	5.78712	5.65482	5.46192
A_70_P020096	0.000225	0.0228905	4.6085	down	EE777430		020709OMGB11055036HT OMGB1 Ovis aries cDNA, mRNA sequence [EE777430]			TC77500	Oar.11495	717.537	125.978	9.68704	7.48274	698.114	736.034	718.463	91.6303	190.934	95.3693	9.36259	9.83813	9.86039	7.44597	7.60596	7.3963
A_70_P060701	0.000112	0.0181619	4.42371	down	EE835457		021030OOCX027003HT OOCX Ovis aries cDNA, mRNA sequence [EE835457]			TC79707	Oar.6596	910.778	153.624	10.0018	7.85651	1030.75	860.647	840.932	127.919	190.117	142.837	9.90111	10.0406	10.0636	7.93215	7.59848	8.03888
A_70_P038311	0.000769	0.0322594	4.41728	down			Rep: Signal recognition particle 72 kDa protein - Canis familiaris (Dog), partial (97%) [TC56391]			TC56391		100.615	17.5233	6.7174	4.57424	104.539	88.4291	108.877	11.3444	21.5865	19.6391	6.48825	6.7649	6.89906	4.40545	4.3475	4.96977
A_70_P022276	0.000513	0.029168	4.39564	down	XM_004004952	DES	PREDICTED: Ovis aries desmin (DES), mRNA [XM_004004952]	101117308	XM_004004952	TC63879		56661.3	7519.25	15.3359	13.1998	50015.1	65431.2	54537.6	6968.17	7693.58	7896	15.1566	15.5439	15.3073	13.2909	12.8606	13.4481
A_70_P069356	1.16e-06	0.00512974	4.33017	down	EE752033		020502OCSI1025027HT OCS1 Ovis aries cDNA, mRNA sequence [EE752033]			TC56608	Oar.6167	733.359	132.579	9.71843	7.604	863.346	662.33	674.402	104.522	181.849	111.367	9.68048	9.70985	9.76495	7.62625	7.53207	7.65369
A_70_P047421	0.000384	0.0275585	4.25946	down	EE849682		020829OSI1011090HT OSI Ovis aries cDNA, mRNA sequence [EE849682]				Oar.8665	2389.18	367.355	11.2289	9.1382	2779.07	2398.15	1990.32	360.559	432.412	309.095	11.2315	11.304	11.1511	9.43868	8.80296	9.17296
A_70_P038301	0.0013579	0.0399661	4.20761	down								2738.1	416.23	11.3945	9.32152	2832.96	2987.22	2394.11	446.6	463.345	338.745	11.2563	11.5715	11.3558	9.74906	8.90505	9.31045
A_70_P040121	8.62e-06	0.0129899	4.16999	down								1080.14	194.673	10.2292	8.16916	1202.88	1027.92	1009.63	145.7	274.221	164.099	10.1171	10.2573	10.3132	8.12525	8.13058	8.25164
A_70_P042796	0.000121	0.0187539	4.13405	down	EE808740		020731ONDC250013HT ONDC Ovis aries cDNA, mRNA sequence [EE808740]				Oar.8784	994.228	181.17	10.1144	8.06683	1008.35	1061.66	912.672	150.229	254.631	138.649	9.87345	10.3025	10.1672	8.17625	8.02958	7.99466
A_70_P048186	0.0001	0.0178081	4.05776	down	EE798903		010914ONDC182056HT ONDC Ovis aries cDNA, mRNA sequence [EE798903]				Oar.14998	1452.26	254.83	10.6071	8.58643	1810.83	1284.6	1261.35	194.296	327.81	242.383	10.6816	10.5426	10.5971	8.5444	8.39636	8.81853
A_70_P020706	0.000522	0.029168	4.04177	down			Rep: Isoform AK2B of P08166 - Bos taurus (Bovine), complete [TC53874]			TC53874		25.2776	5.78997	4.73999	2.725	31.8729	15.4154	28.5445	7.36991	5	5	4.76593	4.6124	4.84164	3.09388	2.58071	2.50043
A_70_P000446	0.00217668	0.0486153	4.02579	down	EE753009		020502OCSI1025004HT OCS1 Ovis aries cDNA, mRNA sequence [EE753009]			TC66857	Oar.10353	143.116	29.2753	7.22107	5.2118	171.871	153.625	103.852	14.0775	49.8826	23.8659	7.24915	7.58113	6.83292	4.87858	5.52814	5.22868
A_70_P069361	0.00048	0.029168	4.01799	down	EE810723		020731ONDC251055HT ONDC Ovis aries cDNA, mRNA sequence [EE810723]				Oar.6168	415.722	87.3061	8.87032	6.86385	498.241	410.029	338.896	49.9128	140.264	71.7417	8.86291	9.01401	8.73405	6.53693	7.13452	6.9201
A_70_P051681	0.00208973	0.0476437	4.01402	down	GT878590		UMC-ocond16_0A01-012-b01 Day 16 Conceptus long ocond16 Ovis aries cDNA 3', mRNA sequence [GT878590]		XM_004007777	TC70878	Oar.8902	252.398	55.9341	8.13662	6.13157	287.503	252.744	216.947	28.341	102.168	37.2939	8.05328	8.30939	8.0472	5.81771	6.66753	5.90948
A_70_P003836	0.000126	0.0187539	4.00306	down	CU654101		CU654101 ovine foetal ovary tissues (Prophase I meiosis) -M (ocaj) Ovis aries cDNA clone ocaj0002.m.07, mRNA sequence [CU654101]		XM_004004235		Oar.16345	730.146	140.534	9.71166	7.71055	773.972	759.669	656.796	120.815	184.244	116.543	9.52615	9.88572	9.72309	7.85588	7.55095	7.72483
A_70_P042086	0.000274	0.0239236	3.99967	down	EE751270		020502OCSI1014024HT OCS1 Ovis aries cDNA, mRNA sequence [EE751270]				Oar.7741	417.926	86.7428	8.86655	6.86667	534.105	376.808	342.863	51.1657	136.76	72.3023	8.96236	8.88503	8.75225	6.57113	7.09294	6.93593
A_70_P033671	0.00182646	0.0454894	3.9941	down			Rep: SLC25A3 protein - Bos taurus (Bovine), partial (67%) [TC62140]			TC62140		13563.2	2081.66	13.4377	11.4398	15854.4	12650.3	12185	1089.19	2934.21	2221.57	13.5839	13.3629	13.3661	10.9498	11.5245	11.845
A_70_P043296	0.00118151	0.0380452	3.9862	down	EE862782		020731OSTA132072HT OSTA Ovis aries cDNA, mRNA sequence [EE862782]			TC62474	Oar.6424	390.456	83.871	8.79052	6.79551	439.028	397.002	335.338	43.0582	135.55	73.0049	8.687	8.96596	8.71862	6.35038	7.07976	6.9564
A_70_P046981	0.00021	0.0227919	3.98522	down	XM_004011296	SYNCRIP	PREDICTED: Ovis aries synaptotagmin binding, cytoplasmic RNA interacting protein, transcript variant 2 (SYNCRIP), mRNA [XM_004011296]	101115037	XM_004011296	TC71416		228.328	47.8164	7.98161	5.98695	257.392	231.238	196.353	29.3084	77.4201	36.7207	7.8852	8.18383	7.8758	5.85289	6.22113	5.88683
A_70_P011046	4.75e-05	0.0162388	3.95361	down	EE831262		020605ONLN081055HT ONLN Ovis aries cDNA, mRNA sequence [EE831262]		XM_004011839	TC54468	Oar.10628	288.999	58.0574	8.31385	6.33068	371.11	268.799	227.087	44.7199	81.7554	47.6967	8.43144	8.39516	8.11495	6.39812	6.30705	6.28687
A_70_P053421	0.00133476	0.0399661	3.9124	down	FE027607		C0009262O06.Q1KAM13R KN511 Ovis aries abomasal mucosa (gastric fold) from Teladorsagia infected sheep Ovis aries cDNA clone C0009262O06 3', mRNA sequence [FE027607]				Oar.15585	97.2285	20.238	6.66105	4.693	106.442	90.064	95.1793	12.6336	37.313	10.7672	6.51323	6.78791	6.68201	4.69599	5.09541	4.28759
A_70_P060786	0.0010088	0.0353503	3.90061	down			Rep: COMM domain-containing protein 3 - Bos taurus (Bovine), partial (94%) [TC81238]			TC81238		3653.33	577.379	11.7647	9.80101	3854.08	3516.47	3589.43	536.126	634.961	561.049	11.6565	11.7719	11.8658	10.0044	9.36059	10.0381
A_70_P067276	0.00114975	0.0375801	3.8868	down	DY491760		sh2P0004B16_F.ab1 adult sheep fracture callus 7d Ovis aries cDNA, mRNA sequence [DY491760]		XM_004003368	TC76219	Oar.4131	5498.83	834.398	12.2685	10.3099	5505.91	5702.54	5288.04	818.978	903.648	780.566	12.1529	12.3425	12.3101	10.5833	9.85599	10.4905
A_70_P000306	1.62e-05	0.0135825	3.88034	down	EE752562		020314OCSI1001020HT OCS1 Ovis aries cDNA, mRNA sequence [EE752562]			TC53878	Oar.10323	2642.15	458.056	11.3515	9.39533	3022.24	2560.94	2343.28	313.329	678.558	382.28	11.3435	11.3805	11.3305	9.24043	9.45513	9.49043
A_70_P028786	0.000131	0.0188311	3.87707	down								1872.54	325.836	10.9056	8.95066	2538	1588.75	1490.86	282.297	426.239	268.973	11.1067	10.8103	10.7999	9.09217	8.78445	8.97535
A_70_P022176	0.000615	0.0300704	3.87274	down	EE851800		021030OSPA1018094HT OSPA Ovis aries cDNA, mRNA sequence [EE851800]			TC71638	Oar.6664	2166.02	371.528	11.1059	9.15251	2778.69	1919.21	1800.15	370.177	435.491	308.914	11.2301	11.0537	11.0338	9.4713	8.81423	9.17199
A_70_P059781	0.00147418	0.0416755	3.83233	down	XM_004021822	UBE2E1	PREDICTED: Ovis aries ubiquitin-conjugating enzyme E2E 1, transcript variant 1 (UBE2E1), mRNA [XM_004021822]	101123528	XM_004021822	TC62130		414.074	94.4141	8.87877	6.94055	472.756	361.054	408.411	49.7402	161.604	71.8982	8.79273	8.82814	9.01543	6.53249	7.36171	6.92745
A_70_P010346	0.000519	0.029168	3.83213	down								614.166	129.356	9.45485	7.5167	625.168	694.908	522.423	100.355	194.919	92.7947	9.19225	9.76984	9.40246	7.56469	7.63762	7.3478
A_70_P023271	0.000684	0.0314425	3.82743	down	EE869500		030512OT1F2006001HT OT1F Ovis aries cDNA, mRNA sequence [EE869500]			TC82806	Oar.12835	6208.69	959.418	12.4201	10.4838	5347.34	6607.48	6671.26	752.539	1199.77	925.942	12.1141	12.5387	12.6076	10.4724	10.2591	10.7197
A_70_P037841	0.00094	0.0343373	3.81162	down	EE770932	TFF3	020731OFLV1034075HT OFLV Ovis aries cDNA, mRNA sequence [EE770932]	780497			Oar.4781	129.249	25.788	7.08136	5.15096	164.157	110.142	113.447	21.8898	38.5964	16.8777	7.19508	7.08615	6.96286	5.52004	5.14066	4.79218
A_70_P049556	0.000766	0.0322594	3.79406	down	EE872761		020829OVMG1005D058HT OVMG Ovis aries cDNA, mRNA sequence [EE872761]				Oar.8994	10251.7	1547.77	13.0517	11.128	8750.8	11421.6	10582.8	1404.15	1850.97	1388.2	12.7453	13.2261	13.1838	11.285	10.8471	11.2519
A_70_P024231	0.000257	0.0237786	3.7289	down			Rep: acyl-Coenzyme A dehydrogenase, C-2 to C-3 short chain - Danio rerio, partial (48%) [TC53957]			TC53957		8683.22	1354.14	12.8369	10.9382	10929.6	8251.15	6868.93	1134.93	1728.19	1199.32	13.0557	12.8103	12.6448	11.0178	10.7405	11.0563
A_70_P039836	0.00215358	0.0485055	3.72318	down								313.389	67.4465	8.46378	6.56725	320.512	332.976	286.679	69.702	82.2571	50.3805	8.20925	8.70576	8.47634	7.02277	6.31185	6.36712
A_70_P065901	5.87e-05	0.0162388	3.70416	down	EE857534		020731OSTA151046HT OSTA Ovis aries cDNA, mRNA sequence [EE857534]				Oar.10506	1244.13	244.609	10.404	8.51485	1336.59	1300.93	1094.85	188.094	335.556	210.176	10.2373	10.5576	10.4171	8.49903	8.43403	8.61149
A_70_P003406	0.000543	0.029168	3.69729	down	XM_004017947	SMEK1	PREDICTED: Ovis aries SMEK homolog 1, suppressor of mek1 (Dictyostelium), transcript variant 1 (SMEK1), mRNA [XM_004017947]	101111749	XM_004017947	TC77525		3624.15	607.507	11.7571	9.87067	3590.29	3722.26	3559.91	517.436	720.758	584.328	11.5736	11.8419	11.8559	9.95736	9.55533	10.0993
A_70_P058991	0.000724	0.0316289	3.68651	down	EE803764		020731ONDC262067HT ONDC Ovis aries cDNA, mRNA sequence [EE803764]			TC53481	Oar.5303	5131.16	836.512	12.1788	10.2965	4930.49	5216.92	5246.06	849.07	1007.72	652.75	12.002	12.234	12.3004	10.6272	10.0101	10.2524
A_70_P019006	0.00190154	0.0464382	3.62268	down	EE800626		020731ONDC221096HT ONDC Ovis aries cDNA, mRNA sequence [EE800626]				Oar.14282	290.897	64.3755	8.36033	6.50328	266.338	310.003	296.349	59.0905	80.3811	53.6549	7.94025	8.60779	8.53295	6.76873	6.27491	6.46619
A_70_P054106	5.35e-05	0.0162388	3.62174	down	EE752525		020502OCSI1031027HT OCS1 Ovis aries cDNA, mRNA sequence [EE752525]				Oar.9647	197.168	42.4976	7.74915	5.89247	227.288	181.84	182.376	34.0704	55.6484	37.7739	7.67006	7.81738	7.76001	6.03332	5.71813	5.92595
A_70_P036006	0.00180475	0.0453078	3.62158	down	EE849767		020829OSI1003082HT OSI Ovis aries cDNA, mRNA sequence [EE849767]				Oar.4371	1879.14	355.761	10.9208	9.0642	1566.79	2016.73	2053.9	318.842	480.476	267.965	10.4599	11.1159	11.1867	9.26318	8.95935	8.97008
A_70_P069261	0.0019184	0.0465067	3.61607	down	EE750279		020709OAPP1046064HT OAPP Ovis aries cDNA, mRNA sequence [EE750279]			TC61121	Oar.6147	8139.61	1301.31	12.7641	10.9097	8148.08	7270.87	8999.9	1205.1	1380.75	1318.09	12.649	12.6624	12.9809	11.1002	10.4489	11.1799
A_70_P037246	0.000389	0.0275585	3.60083	down								393.805	87.6557	8.81533	6.96701	412.978	390.166	378.271	61.8073	115.396	85.7641	8.59961	8.94245	8.90394	6.8349	6.84209	7.22403
A_70_P002356	0.000113	0.0181619	3.5984	down								2956.1	531.44	11.4884	9.641	2985.6	3390.53	2492.18	422.971	744.39	426.959	11.3265	11.7248	11.4138	9.66807	9.60014	9.6548
A_70_P002506	0.0022693	0.0492851	3.59516	down	EE751596		020314OCSI1003056HT OCS1 Ovis aries cDNA, mRNA sequence [EE751596]				Oar.15131	25.4691	5.93985	4.72161	2.87555	30.1902	25.249	20.9682	7.61927	5	5.20028	4.67623	5.05849	4.4301	3.23994	2.58071	2.806
A_70_P003801	0.00101248	0.0353968	3.57169	down	FE035734		C0009483P13.Q1KM13R KN511 Ovis aries rectum and large colon from E. coli challenged and unchallenged animals Ovis aries cDNA clone C0009483P13 3', mRNA sequence [FE035734]				Oar.16338	153.001	33.324	7.37636	5.53975	153.989	125.641	179.373	25.9896	44.0447	29.9377	7.10865	7.28873	7.73169	5.71089	5.34188	5.56647
A_70_P040366	0.000556	0.0292267	3.55721	down			Rep: DNA-directed RNA polymerases I, II, and III subunit RPABC4 - Homo sapiens (Human), complete [TC74038]			TC74038		143.838	30.6093	7.26251	5.43176	174.392	127.644	129.478	20.6382	37.752	33.4377	7.27102	7.31013	7.20638	5.45064	5.11088	5.73377
A_70_P031836	0.000366	0.0275585	3.54845	down	EE756681		020731OCS411049037HT OCS4 Ovis aries cDNA, mRNA sequence [EE756681]				Oar.15206	1589.71	312.788	10.7291	8.90193	1683.42	1671.21	1414.5	291.363	391.251	255.751	10.5792	10.8744	10.7338	9.14081	8.65712	8.90786
A_70_P002486	0.000827	0.0332831	3.48759	down								981.349	207.715	10.0999	8.29763	1100.85	811.429	1031.76	158.745	258.124	206.277	9.98549	9.96488	10.3492	8.25787	8.05086	8.58417
A_70_P051426	0.00225981	0.0492851	3.48602	down			Rep: 5'-3' exoribonuclease 2 - Pongo pygmaeus (Orangutan), partial (27%) [TC61320]			TC61320		53.3053	11.8786	5.7149	3.91332	64.6998	36.1612	59.0549	7.9401	19.4774	8.21832	5.73791	5.48143	5.92536	3.47506	4.22326	4.04164
A_70_P056636	6.38e-06	0.0120131	3.47567	down	EE874279		020829OVMG1005D082HT OVMG Ovis aries cDNA, mRNA sequence [EE874279]			TC62988	Oar.6919	1999.8	400.864	11.0247	9.22742	2312.91	2011.74	1674.74	317.73	555.068	329.795	11.0022	11.1141	10.9578	9.25782	9.15885	9.26559
A_70_P055451	0.00147695	0.0416755	3.46032	down	DY492405		sh2P0006B01_F.ab1 adult sheep fracture callus 7d Ovis aries cDNA, mRNA sequence [DY492405]			TC56165	Oar.8252	88.2433	19.0583	6.49528	4.70438	106.124	86.8356	71.7708	14.2517	31.4697	11.4535	6.51073	6.73688	6.23825	4.90042	4.86733	4.3454
A_70_P036111	0.000183	0.0223162	3.40252	down								10740.2	1851.96	13.1201	11.3535	9905.95	12203.4	10111.1	1370.64	2533.25	1651.99	12.9265	13.3216	13.112	11.2618	11.3143	11.4843
A_70_P054066	0.000911	0.0340719	3.38833	down	EE809450		020731ONDC233058HT ONDC Ovis aries cDNA, mRNA sequence [EE809450]		XM_004004527	TC67665	Oar.9639	4140.28	746.973	11.9163	10.1557	4207.12	4106.74	4106.99	712	864.033	664.887	11.7752	11.9564	12.0173	10.3998	9.7909	10.2764
A_70_P065431	0.00059	0.0299282	3.3871	down	EE790377		020709OML22031053HT OML2 Ovis aries cDNA, mRNA sequence [EE790377]			TC61066	Oar.10406	10250.3	1767.42	13.0622	11.3022	10199.1	10666.8	9884.99	1658.57	2020.28	1623.4	12.9638	13.1386	13.0843	11.4806	10.9611	11.4648
A_70_P001916	0.000207	0.0227919	3.38405	down			Rep: ND5 group II intron protein - Cryphonectria parasitica (Chesnut blight fungus) (Endothiaparasitica), partial (5%) [TC58488]			TC58488		8002.19	1439.51	12.7402	10.9814	7981.92	8082.53	7942.11	959.436	2016.64	1342.46	12.6224	12.7787	12.8195	10.7825	10.9578	11.2039
A_70_P008606	0.000663	0.0308559	3.37453	down	EE850133		020829OSI1016078HT OSI Ovis aries cDNA, mRNA sequence [EE850133]				Oar.5868	6311.04	1108.25	12.4389	10.6842	6310.38	6666.63	5956.1	924.716	1296.79	1103.23	12.3085	12.5439	12.4643	10.7393	10.3668	10.9466
A_70_P056496	0.00151725	0.0418717	3.36485	down	EE843611		010914OSAB084032HT OSAB Ovis aries cDNA, mRNA sequence [EE843611]		XM_004021894	TC63383	Oar.12755	113914	21475.7	16.2908	14.5403	91625.1	142030	108088	18770.6	29147.2	16509.4	15.9693	16.6764	16.2267	14.5061	14.7167	14.3981
A_70_P054516	0.00222716	0.0489195	3.35429	down								33.6232	8.32965	5.04632	3.30031	49.9696	22.5418	28.3583	7.76025	11.8398	5.38893	5.34912	4.95425	4.83559	3.34728	3.6149	2.93876
A_70_P019656	0.00033	0.0263837	3.29508	down	EE789897		020709OML22024082HT OML2 Ovis aries cDNA, mRNA sequence [EE789897]				Oar.11809	1225.05	272.351	10.3512	8.63084	1699.97	1080.5	894.668	187.5	411.929	217.623	10.5933	10.3218	10.1384	8.49587	8.73629	8.66037
A_70_P061551	5.73e-05	0.0162388	3.26243	down	EE748305		020502OAPP1013049HT OAPP Ovis aries cDNA, mRNA sequence [EE748305]		XM_004009340	TC80552	Oar.5949	1135.78	264.75	10.2978	8.59188	1234.23	1084.17	1088.93	186.985	398.608	208.656	10.1547	10.3274	10.4113	8.48782	8.68879	8.59904
A_70_P048246	6.95e-05	0.0162388	3.23129	down	FE029347		C0009265G17.P1KAM13F KN511 Ovis aries peyer's patch from terminal ileum of Teladorsagia infected sheep Ovis aries cDNA clone C0009265G17 5', mRNA sequence [FE029347]			TC70757	Oar.15011	898.735	215.42	9.97704	8.28493	1069.63	837.299	789.271	142.542	325.445	178.273	9.94803	10.0018	9.98123	8.08898	8.38946	8.37634
A_70_P029341	0.0020775	0.0476437	3.21313	down								362.306	96.7578	8.68067	6.99669	421.836	307.542	357.539	51.366	162.124	76.7832	8.63081	8.5985	8.81269	6.58156	7.36592	7.04259
A_70_P011371	0.00203271	0.0473687	3.19089	down	EE813532		020731ONDC246052HT ONDC Ovis aries cDNA, mRNA sequence [EE813532]		XM_004014716	TC78095	Oar.3474	4329.22	824.322	11.966	10.292	5547.5	3526.59	3913.58	725.91	925.502	821.553	12.1595	11.7752	11.9632	10.4225	9.88753	10.566
A_70_P061346	0.00012	0.0187539	3.15762	down			Rep: RAC-alpha serine/threonine-protein kinase (EC 2.7.11.1) (RAC-PK-alpha) (Protein kinase B) (PKB) (C-AKT). - Canis familiaris, partial (9%) [TC74274]			TC74274		15520	2894.91	13.6319	11.973	15375.3	15942.6	15241.9	2710.39	3505.66	2468.68	13.5491	13.6852	13.6613	12.1377	11.7815	11.9999
A_70_P037556	0.000522	0.029168	3.136	down	EE833913		021030OOCX023091HT OOCX Ovis aries cDNA, mRNA sequence [EE833913]		XM_004020497	TC56379	Oar.11201	443.555	110.42	8.96934	7.32042	535.883	400.076	394.705	72.866	148.463	109.931	8.96532	8.97674	8.96596	7.09652	7.2301	7.63462
A_70_P030956	0.00139355	0.0403052	3.11984	down	EE825707		020605ONLN138032HT ONLN Ovis aries cDNA, mRNA sequence [EE825707]				Oar.5717	2084.93	446.865	11.0723	9.43083	2185.28	1985.42	2084.1	429.558	513.408	397.63	10.9241	11.0962	11.1966	9.6951	9.05705	9.54033
A_70_P068971	1.74e-05	0.0135825	3.11012	down								30833.5	5887.1	14.5046	12.8676	29893.1	32944.2	29663.3	5360.35	7252.2	5048.77	14.4425	14.5809	14.4904	12.9582	12.7708	12.874
A_70_P045971	0.000227	0.0229383	3.05631	down								1184.94	279.532	10.3455	8.73367	1365.96	1142.8	1046.05	251.568	352.134	234.895	10.2687	10.4035	10.3642	8.91827	8.50513	8.7776
A_70_P062746	0.000898	0.0339568	3.04788	down	EE873566		020829OVMG1007A007HT OVMG Ovis aries cDNA, mRNA sequence [EE873566]				Oar.10900	6141.94	1204.17	12.4071	10.7993	6205.34	6275.02	5945.45	1156.22	1404.33	1051.96	12.2895	12.4705	12.4612	11.0461	10.4689	10.8828
A_70_P018321	2.3e-05	0.0135825	3.03613	down								8161.33	1614.09	12.7699	11.1677	8823.25	8346.24	7314.51	1280.81	2154.57	1406.89	12.7625	12.829	12.7182	11.1828	11.051	11.2691
A_70_P054816	0.000637	0.0307175	3.03398	down			Rep: LOC783660 protein - Bos taurus (Bovine), partial (98%) [TC69036]			TC69036		48.9438	11.0195	5.58035	3.97914	62.011	43.3343	41.4859	9.05123	14.0776	9.92979	5.67517	5.71286	5.35303	3.9016	3.82176	4.21407
A_70_P071186	0.00206777	0.0476437	3.00438	down	EE774455		020709OFM1024014HT OFM1 Ovis aries cDNA, mRNA sequence [EE774455]				Oar.8110	253.665	67.232	8.0706	6.48353	368.348	200.958	191.689	42.1466	108.635	50.9141	8.42164	7.95484	7.83531	6.31808	6.74779	6.38472
A_70_P048871	6.89e-05	0.0162388	2.9679	down	EE784794		020502OMGB21030056HT OMGB2 Ovis aries cDNA, mRNA sequence [EE784794]			TC61535	Oar.10233	1436	343.392	10.5976	9.0282	1711.04	1315.61	1281.34	286.62	444.755	298.799	10.6013	10.5715	10.6202	9.11933	8.84667	9.1186
A_70_P028296	0.000536	0.029168	2.96053	down	EE777952		020709OMGB11082003HT OMGB1 Ovis aries cDNA, mRNA sequence [EE777952]			TC68058	Oar.9031	2278.43	508.325	11.1687	9.6028	2210.17	2365.83	2259.31	427.147	650.226	447.603	10.9338	11.2879	11.2842	9.68521	9.40246	9.72072
A_70_P050756	0.00174437	0.0442495	2.95723	down			Rep: Os01g0848900 protein - Oryza sativa subsp. japonica (Rice), partial (8%) [TC55076]			TC55076		11375.2	2262.83	13.2052	11.6409	11063.6	11550.4	11511.5	2249.18	2409.27	2130.04	13.079	13.236	13.3004	11.8826	11.2446	11.7956
A_70_P028341	1.8e-05	0.0135825	2.89191	down	EE783664		020709OMGB11093038HT OMGB1 Ovis aries cDNA, mRNA sequence [EE783664]				Oar.9041	1758.64	430.91	10.8557	9.32369	1957.79	1619.99	1698.13	340.741	612.049	339.94	10.7609	10.8349	10.9713	9.35611	9.29879	9.31617
A_70_P024576	0.00102079	0.0356048	2.89157	down	DY489857		sh1-vj20_l0.s2 adult sheep fracture callus pool Ovis aries cDNA, mRNA sequence [DY489857]		XM_004022315	TC73300	Oar.14539	332.784	94.8959	8.55636	7.0245	397.913	300.188	300.25	54.9459	143.202	86.5396	8.54517	8.56427	8.55963	6.66837	7.17504	7.2301
A_70_P019666	0.00122139	0.0384011	2.88619	down	EE786417		020314OMGB2001014HT OMGB2 Ovis aries cDNA, mRNA sequence [EE786417]			TC64528	Oar.11811	92.5987	23.1919	6.57938	5.05021	98.1632	76.681	102.952	18.6836	30.976	19.916	6.39185	6.53044	6.81584	5.31672	4.84585	4.98806
A_70_P048976	0.00107113	0.0363508	2.88331	down	EE751891		020314OCSI1003039HT OCS1 Ovis aries cDNA, mRNA sequence [EE751891]		XM_004020618	TC53558	Oar.84	1133.53	295.931	10.2464	8.71864	1568.9	1002.91	828.797	216.624	478.338	192.831	10.4629	10.2289	10.0473	8.71485	8.95394	8.48714
A_70_P017981	7.07e-05	0.0162388	2.88247	down	EE832707		021030OOCX010023HT OOCX Ovis aries cDNA, mRNA sequence [EE832707]		XM_004007243	TC60265	Oar.5056	2164.66	504.585	11.1125	9.5852	2403.32	2188.27	1902.38	412.494	662.915	438.344	11.0417	11.2007	11.0951	9.63502	9.43426	9.68634
A_70_P020041	0.000134	0.0189877	2.86716	down	EE782272		020709OMGB11051066HT OMGB1 Ovis aries cDNA, mRNA sequence [EE782272]				Oar.11484	814.203	220.266	9.86337	8.34375	847.365	834.36	760.883	167.694	319.698	173.408	9.65699	9.99868	9.93446	8.32837	8.35872	8.34417
A_70_P004731	0.000955	0.0344357	2.85901	down	FE030087		C0009488H06.P1KM13F KN511 Ovis aries rectum and large colon from E. coli challenged and unchallenged animals Ovis aries cDNA clone C0009488H06 5', mRNA sequence [FE030087]			TC68745	Oar.7428	349.313	98.5868	8.62888	7.11337	363.811	366.787	317.34	80.5497	145.483	69.7272	8.40265	8.84667	8.63732	7.2589	7.20035	6.88085
A_70_P000511	0.00208295	0.0476437	2.85567	down	EE774361		020709OFM1014055HT OFM1 Ovis aries cDNA, mRNA sequence [EE774361]			TC55006	Oar.10366	5440.6	1143.86	12.2407	10.7268	4826.12	5801.84	5693.83	1108.69	1351.61	971.27	11.9648	12.3639	12.3933	10.978	10.4225	10.78
A_70_P003991	0.00111105	0.0369552	2.78427	down	FE021265		C0009253J04.P1KAM13F KN511 Ovis aries abomasal mucosa (gastric fold) from (Teladorsagia) uninfected sheep Ovis aries cDNA clone C0009253J04 5', mRNA sequence [FE021265]			TC58536	Oar.16377	1459.19	369.017	10.6217	9.14443	1550.88	1450.54	1376.14	334.091	443.092	329.867	10.4489	10.7131	10.7032	9.32682	8.83891	9.26754
A_70_P049191	0.000844	0.0332831	2.78285	down	XM_004011958	TCEA1	PREDICTED: Ovis aries transcription elongation factor A (SII), 1 (TCEA1), mRNA [XM_004011958]	101107711	XM_004011958	TC54119		7605.07	1675.63	12.673	11.1965	6605.54	8650.34	7559.32	1191.65	2473.89	1361.33	12.3748	12.8847	12.7596	11.0849	11.281	11.2236
A_70_P002727	0.000265	0.0237786	2.77332	down	NM_001123001	CD1D	Ovis aries CD1d molecule (CD1D), mRNA [NM_001123001]	100144424	NM_001123001	TC52591	Oar.1049	489.644	136.768	9.13169	7.66008	527.121	454.862	486.949	108.229	182.577	119.497	8.94245	9.16231	9.29032	7.67592	7.53818	7.76613
A_70_P063021	6.14e-05	0.0162388	2.7693	down	EE849723		020829OSI1023042HT OSI Ovis aries cDNA, mRNA sequence [EE849723]			TC55332	Oar.6687	1568.51	400.175	10.7095	9.23994	1879.27	1512.35	1313.92	319.318	531.327	349.88	10.719	10.7603	10.6492	9.26408	9.09609	9.35965
A_70_P042511	0.000652	0.0307175	2.75652	down	DY507259		sh3P0005M17_F.ab1 adult sheep fracture callus 10d Ovis aries cDNA, mRNA sequence [DY507259]		XM_004006976	TC61948	Oar.8724	381.392	108.334	8.76035	7.2975	416.481	370.693	357.003	100.077	143.376	81.5484	8.61299	8.86056	8.80749	7.56123	7.17821	7.15305
A_70_P066826	0.000712	0.0315887	2.75356	down	EE830419		020605ONLN092021HT ONLN Ovis aries cDNA, mRNA sequence [EE830419]		XM_004006986	TC71234	Oar.7086	17201	3791.34	13.7657	12.3044	17530.2	17235.2	16837.6	2794.06	4489.16	4090.79	13.7307	13.7816	13.7848	12.1739	12.1273	12.612
A_70_P050031	0.00228314	0.0494035	2.74507	down	EE805820		020731ONDC273083HT ONDC Ovis aries cDNA, mRNA sequence [EE805820]			TC70520	Oar.3371	69.7707	19.8128	6.13393	4.67709	81.8461	62.8239	64.6419	12.5153	35.7644	11.1586	6.1004	6.24204	6.05935	4.67781	5.02831	4.32515
A_70_P012396	0.000371	0.0275585	2.70601	down	FE033081		C0009480D13.Q1KM13R KN511 Ovis aries abomasal mucosa (gastric fold) from Teladorsagia infected sheep Ovis aries cDNA clone C0009480D13 3', mRNA sequence [FE033081]				Oar.17148	1008.33	281.438	10.1287	8.69257	1074.47	1054.36	896.155	192.912	408.862	242.541	9.95467	10.2874	10.1442	8.52951	8.72749	8.82073
A_70_P004156	0.00158981	0.0424738	2.6934	down	FE021800		C0009254F14.Q1KAM13R KN511 Ovis aries peyer's patch from terminal ileum of Teladorsagia infected sheep Ovis aries cDNA clone C0009254F14 3', mRNA sequence [FE021800]				Oar.16410	336.144	100.65	8.57514	7.14572	367.047	302.805	338.579	62.6866	142.629	96.6327	8.41682	8.57602	8.73259	6.85303	7.16438	7.41974
A_70_P021016	0.000684	0.0314425	2.65293	down			Rep: 39S ribosomal protein L43, mitochondrial precursor - Bos taurus (Bovine), complete [TC59474]			TC59474		4937.24	1137.98	12.1222	10.7146	5085.05	4860.77	4865.9	1082.15	1383.73	948.058	12.0428	12.1369	12.187	10.9388	10.4517	10.7535
A_70_P038926	0.00177586	0.0448971	2.62708	down			Rep: Ras-related protein Rab-14 - Homo sapiens (Human), complete [TC65450]			TC65450		116.032	34.9238	6.93767	5.54421	134.843	110.501	102.753	17.5152	52.3094	34.9468	6.91099	7.09047	6.81156	5.22498	5.60447	5.80319
A_70_P044796	0.000984	0.0352921	2.61479	down	EE862527		020731OSTA161077HT OSTA Ovis aries cDNA, mRNA sequence [EE862527]				Oar.16164	208.431	62.2951	7.82199	6.4353	239.99	222.171	163.13	49.5688	85.8821	51.4345	7.76613	8.11182	7.58802	6.52527	6.37825	6.40238
A_70_P016731	0.000953	0.0344357	2.59258	down			Rep: Myelin basic protein - Bos taurus (Bovine), partial (36%) [TC77043]			TC77043		5098.74	1207.81	12.1693	10.7949	5296.96	5450.93	4548.34	1095.11	1446.22	1082.1	12.0987	12.2895	12.1196	10.9562	10.5043	10.9241
A_70_P028771	3.36e-05	0.0136221	2.59045	down								1428.62	399.698	10.5869	9.21371	1733.66	1323.85	1228.35	284.448	572.184	342.462	10.6247	10.5792	10.5568	9.10719	9.20549	9.32845
A_70_P015161	0.00169908	0.0439137	2.58999	down	FE023847		C0009257F16.Q1KBM13R KN511 Ovis aries cDNA clone C0009257F16 3', mRNA sequence [FE023847]				Oar.16560	2170.88	559.355	11.1084	9.73541	2049.48	2099.65	2363.51	440.328	720.613	517.123	10.8297	11.1555	11.3398	9.72785	9.55472	9.92367
A_70_P034226	0.000416	0.0278857	2.58437	down	CN822516		Oa_splbn_11F24_M13reverse Sheep spleen\brain pSport1 library Ovis aries cDNA clone Oa_splbn_11F24 5', mRNA sequence [CN822516]		XM_004003392	TC67670	Oar.2803	308.962	94.6244	8.43462	7.0648	362.245	301.23	263.413	64.5825	131.057	88.234	8.39429	8.57108	8.33848	6.90345	7.02733	7.26363
A_70_P001466	0.00148262	0.0417572	2.57671	down	EF192582	LOC100037697	Ovis aries galanin receptor 1 mRNA, partial cds. [EF192582]	100037697	XM_004020396	NP13107312	Oar.13003	1964.76	515.72	10.9963	9.63073	2064.31	2111.97	1717.99	446.527	625.597	475.035	10.8405	11.163	10.9853	9.74842	9.33461	9.80917
A_70_P070706	0.000975	0.03507	2.56155	down	EE850800		020829OSI1023069HT OSI Ovis aries cDNA, mRNA sequence [EE850800]				Oar.10706	3351.68	837.43	11.6554	10.2984	3632.61	3550.35	2872.09	805.262	1046.74	660.285	11.5866	11.7831	11.5966	10.5608	10.069	10.2655
A_70_P065436	0.000486	0.029168	2.55713	down	EE753569		020314OCSI1003069HT OCS1 Ovis aries cDNA, mRNA sequence [EE753569]				Oar.10407	297.226	93.083	8.37003	7.0155	364.62	271.089	255.969	76.7241	137.449	65.0762	8.40775	8.40775	8.29458	7.17643	7.10049	6.76956
A_70_P067621	0.000898	0.0339568	2.53407	down								61.3679	16.851	5.95285	4.61139	66.0739	57.1862	60.8435	13.3402	22.49	14.7227	5.77436	6.11371	5.97047	4.79741	4.40054	4.63623
A_70_P023726	0.00227538	0.0493316	2.52814	down	EE870310		010716OT2F005058HT OT2F Ovis aries cDNA, mRNA sequence [EE870310]				Oar.12929	318.734	99.7664	8.49255	7.15447	341.195	294.095	320.913	66.0317	133.012	100.255	8.29853	8.52698	8.65213	6.93784	7.05187	7.47369
A_70_P045461	0.000273	0.0239236	2.49659	down	EE833991		021030OOCX042022HT OOCX Ovis aries cDNA, mRNA sequence [EE833991]		XM_004015109	TC63537	Oar.11892	431.186	135.824	8.93882	7.61886	480.781	431.704	381.073	94.1705	195.994	117.307	8.81423	9.09027	8.91196	7.48062	7.64174	7.73423
A_70_P053756	0.00188372	0.0462278	2.49458	down	FE037601		C0009486J12.Q1KM13R KN511 Ovis aries abomasal mucosa (gastric fold) from Teladorsagia infected sheep Ovis aries cDNA clone C0009486J12 3', mRNA sequence [FE037601]				Oar.15652	220.891	71.1355	7.93129	6.6125	229.513	207.462	225.698	43.4425	104.067	65.897	7.6854	8.00468	8.10379	6.35966	6.68913	6.7887
A_70_P030186	0.00108049	0.03645	2.48976	down	NM_001099630	AMP18	Ovis aries 18 kDa antrum mucosa protein (AMP18), mRNA [NM_001099630]	100101239	NM_001099630	TC65002	Oar.14193	172.266	53.4321	7.54995	6.23394	204.353	148.642	163.802	48.912	65.6426	45.7416	7.51942	7.53318	7.59726	6.50873	5.97564	6.21746
A_70_P003336	0.000698	0.0315887	2.48783	down	EE817828		020731ONDC214047HT ONDC Ovis aries cDNA, mRNA sequence [EE817828]			TC73486	Oar.1738	1122.31	334.774	10.2785	8.96358	1135.41	1135.69	1095.82	246.839	468.202	289.281	10.0249	10.3925	10.418	8.89276	8.92247	9.07549
A_70_P026066	0.000361	0.0275585	2.47054	down								49048.7	12070.3	15.1128	13.8079	55189.7	48751.3	43205.1	9444.49	15622.2	11144.2	15.2571	15.1223	14.9589	13.6572	13.8472	13.9195
A_70_P024016	0.00197129	0.0469248	2.45929	down	EE834230	LOC100037685	021030OOCX005034HT OOCX Ovis aries cDNA, mRNA sequence [EE834230]	100037685	XM_004010200	TC64946	Oar.12670	1875.12	519.446	10.9371	9.63888	2177.52	1683.6	1764.23	438.917	613.023	506.396	10.916	10.8828	11.0126	9.72309	9.30071	9.89283
A_70_P049001	0.00160271	0.0425921	2.45465	down	EE834141		021030OOCX047044HT OOCX Ovis aries cDNA, mRNA sequence [EE834141]				Oar.7134	267.092	88.8546	8.20635	6.91083	333.769	237.245	230.261	51.3854	138.739	76.4396	8.26762	8.21676	8.13466	6.58225	7.11431	7.03594
A_70_P012756	0.00153691	0.0421056	2.44797	down	EE835038		021030OOCX030023HT OOCX Ovis aries cDNA, mRNA sequence [EE835038]			TC56285	Oar.41	19063.5	4720.56	13.8889	12.5973	18942.1	19667.2	18581.2	4616.18	4971.86	4573.65	13.8387	13.9376	13.8903	12.7746	12.2666	12.7507
A_70_P005706	0.000611	0.0300704	2.42871	down	EE858129		010914OSTA113064HT OSTA Ovis aries cDNA, mRNA sequence [EE858129]			TC65702	Oar.4900	12905.3	3154.81	13.3697	12.0895	12440.8	14130.9	12144.1	2626.02	3809.87	3028.53	13.239	13.508	13.3622	12.0956	11.9044	12.2687
A_70_P046126	0.00116917	0.0378862	2.40475	down	XM_004017911	PNN	PREDICTED: Ovis aries pinin, desmosome associated protein (PNN), mRNA [XM_004017911]	101101925	XM_004017911	TC62825		3636.97	962.915	11.7646	10.4987	3967.1	3615.03	3328.78	850.634	1152.11	885.999	11.7003	11.808	11.7854	10.6311	10.2001	10.6648
A_70_P031401	0.000894	0.0339568	2.39877	down								934.243	290.87	10.0314	8.76914	971.889	1031.92	798.919	247.498	399.814	225.298	9.82898	10.2655	9.99985	8.89703	8.69247	8.71791
A_70_P040636	0.000215	0.0227919	2.38651	down	EE849936		020829OSI1010081HT OSI Ovis aries cDNA, mRNA sequence [EE849936]				Oar.12012	1154.77	352.389	10.3142	9.05926	1290.37	1086.57	1087.37	281.685	465.421	310.062	10.2009	10.3318	10.4097	9.08754	8.91434	9.17588
A_70_P070896	0.00139362	0.0403052	2.37838	down								2114.01	596.409	11.0891	9.83914	2202.98	2126.64	2012.4	510.16	728.875	550.191	10.9308	11.1703	11.1662	9.93954	9.56784	10.0101
A_70_P002046	3.04e-05	0.0135825	2.37203	down	XM_004019767	CREBZF	PREDICTED: Ovis aries CREB/ATF bZIP transcription factor (CREBZF), mRNA [XM_004019767]	101114225	XM_004019767	TC54273		1449.91	438.421	10.6116	9.36544	1643.62	1376.93	1329.17	355.852	598.866	360.545	10.5392	10.636	10.6595	9.42162	9.27318	9.40153
A_70_P030187	0.000988	0.0353455	2.35916	down	NM_001099630	AMP18	Ovis aries 18 kDa antrum mucosa protein (AMP18), mRNA [NM_001099630]	100101239	NM_001099630	TC65002	Oar.14193	246.345	83.1894	8.05763	6.81935	327.795	211.051	200.191	61.6254	128.376	59.5665	8.23793	8.02904	7.90591	6.83074	6.99638	6.63094
A_70_P060271	0.000541	0.029168	2.33102	down	EE750260		020709OAPP1080008HT OAPP Ovis aries cDNA, mRNA sequence [EE750260]			TC75586	Oar.188	1963.37	575.014	10.9962	9.77519	2069.73	1940.81	1879.57	471.889	741.477	511.677	10.845	11.0664	11.077	9.82423	9.59298	9.90838
A_70_P071036	0.0012153	0.0384011	2.31955	down	GT881736		UMC-ohypd23_0A01-001-e09 NOVALUE ohypd23 Ovis aries cDNA 3', mRNA sequence [GT881736]		XM_004012087	TC58440	Oar.9697	198.856	67.0153	7.76976	6.55592	209.413	194.152	193.002	58.1956	87.1459	55.7045	7.55328	7.91073	7.84527	6.7447	6.40601	6.51704
A_70_P013166	0.00219276	0.0486153	2.31602	down	XM_004017266	SPRY1	PREDICTED: Ovis aries sprouty homolog 1, antagonist of FGF signaling (Drosophila) (SPRY1), mRNA [XM_004017266]	101102179	XM_004017266	TC55301		20672.2	5478.84	13.9895	12.7779	22969.1	19595.8	19451.6	5845.61	5905.05	4685.86	14.0999	13.933	13.9357	13.0579	12.4897	12.7861
A_70_P014301	0.000924	0.0341513	2.31139	down	EE772659		020709OFM1037015HT OFM1 Ovis aries cDNA, mRNA sequence [EE772659]			TC69810	Oar.15400	51.8017	16.4029	5.66849	4.45973	64.9555	46.328	44.1217	11.135	26.0967	11.977	5.74759	5.81168	5.4462	4.36362	4.61597	4.39959
A_70_P058691	0.000447	0.028994	2.30767	down	XM_004005191	STOM	PREDICTED: Ovis aries stomatin (STOM), mRNA [XM_004005191]	101115259	XM_004005191	TC53484		266.988	89.6021	8.22651	7.02008	292.101	246.157	262.705	73.6472	116.339	78.8201	8.07518	8.27246	8.33189	7.11369	6.85421	7.09233
A_70_P069681	0.00145646	0.0414244	2.30342	down								6392.26	1712.95	12.4613	11.2575	6529.07	6467.48	6180.23	1561.7	2027.68	1549.46	12.3594	12.5123	12.5123	11.4078	10.9663	11.3985
A_70_P006626	0.000212	0.0227919	2.29474	down	EE851775		021030OSPA1004076HT OSPA Ovis aries cDNA, mRNA sequence [EE851775]		XM_004012733	TC62806	Oar.11685	12015.3	3191.37	13.2773	12.079	12796	12829	10421	2860.9	4302.09	2411.13	13.282	13.3886	13.1613	12.2011	12.0627	11.9732
A_70_P012541	0.000126	0.0187539	2.28495	down	NM_001009456	CNN1	Ovis aries calponin 1, basic, smooth muscle (CNN1), mRNA [NM_001009456]	443517	NM_001009456		Oar.1002	95272.2	27053.5	16.0637	14.8715	94691.5	91989.5	99135.5	26631.3	29602.3	24926.9	16.0368	16.0165	16.1378	14.9589	14.7285	14.9272
A_70_P050846	0.000662	0.0308559	2.27957	down	CU651713		CU651713 ovine foetal ovary tissues ( Early folliculogenesis) - F (ocai) Ovis aries cDNA clone ocai0002.l.13, mRNA sequence [CU651713]			TC65531	Oar.23041	126.541	42.6081	7.08471	5.89594	140.378	120.888	118.359	34.7507	55.7501	37.3234	6.97661	7.23183	7.04568	6.05755	5.71968	5.9106
A_70_P016161	7.98e-05	0.0162452	2.26265	down	EE813567		020731ONDC216036HT ONDC Ovis aries cDNA, mRNA sequence [EE813567]				Oar.13217	2726.77	818.468	11.3991	10.2211	3181.15	2573.41	2425.75	570.299	1195.77	689.333	11.4274	11.3849	11.3849	10.087	10.2524	10.3239
A_70_P003311	9.77e-05	0.0177367	2.25561	down								76.4193	25.3898	6.28589	5.11237	84.5731	64.8444	79.8405	16.6074	38.5901	20.972	6.16385	6.29143	6.40238	5.14424	5.13991	5.05297
A_70_P038031	0.0021296	0.0481814	2.23459	down								81.135	26.585	6.37076	5.21075	91.5699	68.7908	83.0444	21.8874	37.6752	20.1925	6.27966	6.38278	6.44984	5.51849	5.1093	5.00447
A_70_P039106	0.00138533	0.0402199	2.23239	down	XM_004003287	PLS1	PREDICTED: Ovis aries plastin 1 (PLS1), mRNA [XM_004003287]	101105619	XM_004003287	TC57455		1920.27	617.932	10.9605	9.80193	2235.73	1649.21	1875.88	387.14	932.766	533.89	10.9513	10.856	11.0743	9.54033	9.89886	9.96658
A_70_P064441	0.000848	0.0332831	2.22371	down	XM_004007532	DNM1L	PREDICTED: Ovis aries dynamin 1-like (DNM1L), mRNA [XM_004007532]	101108646	XM_004007532	TC61356		454.019	160.744	8.99786	7.84489	562.415	432.706	366.937	104.801	243.455	133.977	9.0423	9.09252	8.85875	7.63139	7.95774	7.94554
A_70_P047046	7.58e-05	0.0162388	2.22039	down	EE764143		020322OFLT030014HT OFLT Ovis aries cDNA, mRNA sequence [EE764143]				Oar.7694	3273.29	962.482	11.6277	10.4769	3735.27	3076.43	3008.17	803.049	1281.17	803.227	11.6137	11.6128	11.6565	10.5561	10.3426	10.5319
A_70_P026606	0.000599	0.0300004	2.20593	down	EE747208	GCG	020709OAPP1057048HT OAPP Ovis aries cDNA, mRNA sequence [EE747208]	443179		TC56526	Oar.981	111.612	39.3659	6.88364	5.74225	122.737	108.223	103.876	28.1727	59.3077	30.6174	6.75859	7.05878	6.83355	5.80547	5.82463	5.59665
A_70_P038426	0.00053	0.029168	2.19307	down	EE799870		020731ONDC286007HT ONDC Ovis aries cDNA, mRNA sequence [EE799870]				Oar.4976	1378.55	464.01	10.5457	9.41277	1443.64	1430.4	1261.6	338.065	695.825	358.141	10.3506	10.6888	10.5978	9.34426	9.50385	9.39022
A_70_P014756	0.0023323	0.0499903	2.17555	down	EU366485	PHF14	Ovis aries PHD finger protein 14-like protein mRNA, partial cds. [EU366485]	100135443	XM_004008205		Oar.7438	4277.52	1249.74	11.957	10.8357	4330.54	4500.79	4001.22	1060.88	1502.31	1186.01	11.8208	12.0604	11.9899	10.916	10.5514	11.0396
A_70_P053191	0.000285	0.024454	2.17394	down	EE756580		020605OCS411012028HT OCS4 Ovis aries cDNA, mRNA sequence [EE756580]				Oar.6867	564.756	196.944	9.33318	8.21286	654.59	543.447	496.229	169.416	259.042	162.374	9.26754	9.40986	9.32212	8.34693	8.05691	8.23475
A_70_P056036	0.000379	0.0275585	2.17342	down	EE833630		021030OOCX017011HT OOCX Ovis aries cDNA, mRNA sequence [EE833630]				Oar.12659	10685.3	2982.18	13.1171	11.9972	12172.6	10884.9	8998.41	2719.49	3921.54	2305.51	13.2063	13.1653	12.9798	12.1419	11.9466	11.9031
A_70_P026067	0.000393	0.0275585	2.16655	down								48782.1	13807.6	15.0999	13.9845	55232.9	48205.3	42908.2	11569.9	16847.5	13005.5	15.2595	15.0939	14.9464	13.928	13.9485	14.0771
A_70_P052606	0.00181166	0.0453142	2.15765	down	EE757361		020322OCS411002048HT OCS4 Ovis aries cDNA, mRNA sequence [EE757361]				Oar.9347	121.978	42.9816	7.02492	5.91547	139.058	106.561	120.314	35.9174	53.085	39.9425	6.96208	7.03594	7.07675	6.10589	5.62656	6.01395
A_70_P039551	0.000164	0.0212824	2.15432	down	NM_001009266	POMC	Ovis aries proopiomelanocortin (POMC), mRNA [NM_001009266]	443212	NM_001009266	TC53856	Oar.508	461.513	167.067	9.02455	7.91732	580.925	407.807	395.806	133.656	247.615	119.931	9.09564	9.00624	8.97177	7.99279	7.98535	7.77381
A_70_P042341	0.00108356	0.03645	2.14681	down	EE821746		020605ONLN017081HT ONLN Ovis aries cDNA, mRNA sequence [EE821746]		XM_004007632	TC60019	Oar.7793	2084.4	665.126	11.0705	9.96831	2179.46	2147.69	1926.04	600.579	877.698	517.1	10.9175	11.181	11.113	10.1672	9.81498	9.9228
A_70_P048676	0.000579	0.029696	2.14248	down	EE850445		020829OSI1023038HT OSI Ovis aries cDNA, mRNA sequence [EE850445]			TC54809	Oar.10191	722.779	265.689	9.69394	8.59466	856.479	647.879	663.98	174	395.987	227.079	9.67159	9.66997	9.74026	8.38001	8.67647	8.72749
A_70_P049731	0.000946	0.0343373	2.13651	down	CN822420		Oa_splbn_11K16_M13reverse Sheep spleen\brain pSport1 library Ovis aries cDNA clone Oa_splbn_11K16 5', mRNA sequence [CN822420]				Oar.3310	202.552	72.4024	7.7805	6.68524	242.89	198.3	166.465	61.5073	93.6202	62.0797	7.78296	7.93637	7.62216	6.82963	6.53044	6.69565
A_70_P029026	0.000926	0.0341513	2.1337	down	EE854557		020731OSTA170028HT OSTA Ovis aries cDNA, mRNA sequence [EE854557]		XM_004016403	TC67784	Oar.8536	1026.23	362.071	10.1221	9.0287	1408.04	852.797	817.841	248.973	563.762	273.478	10.3079	10.0306	10.0277	8.90505	9.18586	8.99521
A_70_P001556	0.000594	0.0299519	2.11827	down	CN824012		Oa_splbn_06B05_M13reverse Sheep spleen\brain pSport1 library Ovis aries cDNA clone Oa_splbn_06B05 5', mRNA sequence [CN824012]			TC77043	Oar.354	1835.14	595.546	10.9126	9.82975	2048.52	1809.58	1647.33	504.715	759.044	522.88	10.8282	10.9709	10.9388	9.92414	9.62791	9.93721
A_70_P067351	0.000467	0.029168	2.09915	down	DY491565		sh2P0003I03_F.ab1 adult sheep fracture callus 7d Ovis aries cDNA, mRNA sequence [DY491565]			TC68823	Oar.4147	5534.66	1635.6	12.2631	11.1933	6077.29	5554.1	4972.6	1381.15	2067.6	1458.06	12.2628	12.3093	12.2171	11.2662	10.9984	11.3153
A_70_P012796	0.00217907	0.0486153	2.09349	down								205084	65330.2	17.1331	16.0672	184697	215730	214824	57426.6	69280.9	69283.1	17.0106	17.188	17.2008	16.0864	15.8173	16.2979
A_70_P004191	0.000392	0.0275585	2.08902	down			Rep: HERV-K_19q12 provirus ancestral Env polyprotein precursor (Envelope polyprotein) (HERV-K(C19) envelope protein) (EnvK3 protein) [Contains: Surface protein (SU); Transmembrane protein (TM)] - Homo sapiens (Human), partial (5%) [TC59916]			TC59916		913.709	323.715	9.99735	8.93453	1051.05	926.551	763.527	269.912	426.779	274.455	9.92915	10.1218	9.94108	9.01612	8.78647	9.001
A_70_P042346	8.23e-05	0.0165267	2.08028	down	EE789865		020709OML22034062HT OML2 Ovis aries cDNA, mRNA sequence [EE789865]		XM_004006181	TC71996	Oar.7794	352.128	130.184	8.61964	7.56286	456.539	302.295	297.549	101.364	183.219	105.968	8.74542	8.57442	8.53907	7.57847	7.54094	7.56917
A_70_P063081	0.000759	0.0322594	2.0699	down	EE781722		020709OMGB11084088HT OMGB1 Ovis aries cDNA, mRNA sequence [EE781722]			TC62397	Oar.6699	3782.68	1233.91	11.8028	10.7532	4770.88	3247.3	3329.86	839.387	1916.92	945.435	11.9485	11.6735	11.7864	10.6153	10.8947	10.7497
A_70_P054346	0.000325	0.0262024	2.05908	down	EE829791		020605ONLN101094HT ONLN Ovis aries cDNA, mRNA sequence [EE829791]		XM_004019227	TC58572	Oar.9695	1946.02	660.771	10.9655	9.92347	2577.09	1616.89	1644.07	507.473	971.169	503.671	11.1306	10.8306	10.9353	9.93282	9.95536	9.88223
A_70_P037136	0.000151	0.0211264	2.05743	down	XM_004014403	PRPF6	PREDICTED: Ovis aries PRP6 pre-mRNA processing factor 6 homolog (S. cerevisiae) (PRPF6), mRNA [XM_004014403]	101108070	XM_004014403	TC59051		166.258	62.7022	7.49392	6.45308	199.585	143.786	155.403	52.014	84.6191	51.4734	7.48659	7.48889	7.50629	6.5988	6.35649	6.40394
A_70_P040881	3.1e-05	0.0135825	2.04026	down	EE800773		010716ONDC051019HT ONDC Ovis aries cDNA, mRNA sequence [EE800773]			TC58887	Oar.12065	10190.2	3049.33	13.0609	12.0322	10972.4	10580.1	9018.27	2545.23	4035.08	2567.68	13.0681	13.13	12.9847	12.0618	11.9814	12.0534
A_70_P051916	0.000866	0.0336196	2.03501	down	FE024483		C0009258E06.P1KAM13F KN511 Ovis aries peyer's patch from terminal ileum of Teladorsagia infected sheep Ovis aries cDNA clone C0009258E06 5', mRNA sequence [FE024483]				Oar.8949	4544.2	1417.46	12.0249	10.9998	4688.12	4635.23	4309.24	1136.44	1809.42	1306.51	11.9211	12.0893	12.0643	11.0198	10.8141	11.1656
A_70_P048861	0.000487	0.029168	2.03441	down	XM_004015185	SBSN	PREDICTED: Ovis aries suprabasin (SBSN), mRNA [XM_004015185]	101120596	XM_004015185	TC81811		135206	45490.5	16.604	15.5794	150362	131162	124095	39086	52002.1	45383.3	16.7576	16.5391	16.5153	15.5107	15.5251	15.7024
A_70_P068586	0.00173169	0.0442426	2.02657	down	CN824542		Oa_splbn_09P05_M13reverse Sheep spleen\brain pSport1 library Ovis aries cDNA clone Oa_splbn_09P05 5', mRNA sequence [CN824542]				Oar.2809	34.0009	11.6007	5.08043	4.06139	41.436	21.1595	39.4072	9.64655	15.2843	9.87127	5.0916	4.88329	5.2664	4.04925	3.92893	4.20599
A_70_P038741	0.000846	0.0332831	2.02128	down								242.246	94.6985	8.04559	7.03032	313.268	207.97	205.5	69.3145	144.913	69.8679	8.17866	8.00874	7.94937	7.01438	7.19285	6.88375
A_70_P065341	0.000463	0.029168	2.00593	down	XM_004004595	HAT1	PREDICTED: Ovis aries histone acetyltransferase 1, transcript variant 2 (HAT1), mRNA [XM_004004595]	101114588	XM_004004595	TC58457		4195.12	1350.64	11.9355	10.9313	4559.98	4219.11	3806.28	1098.61	1743.21	1210.11	11.8792	11.9899	11.9376	10.9678	10.7603	11.0657
A_70_P010471	0.000391	0.0275585	2.00405	down	DY495383		sh2P0015M16_F.ab1 adult sheep fracture callus 7d Ovis aries cDNA, mRNA sequence [DY495383]			TC70364	Oar.3844	539.597	205.546	9.25327	8.25035	696.93	474.625	447.236	175.864	285.618	155.158	9.35823	9.22693	9.17463	8.39574	8.19255	8.16276
A_70_P001634	0.00156914	0.0423727	1.99483	down	XM_004017939	SERF2	PREDICTED: Ovis aries small EDRK-rich factor 2, transcript variant 2 (SERF2), mRNA [XM_004017939]	101109487	XM_004017939	TC79877		170.396	66.7349	7.5393	6.54304	184.634	153.053	173.501	56.9601	91.1076	52.137	7.35792	7.57626	7.68372	6.71632	6.48475	6.42803
A_70_P027011	0.0010976	0.0368342	1.99033	down	CN824409		Oa_splbn_08G14_M13reverse Sheep spleen\brain pSport1 library Ovis aries cDNA clone Oa_splbn_08G14 5', mRNA sequence [CN824409]			TC79753	Oar.5913	611.751	245.741	9.44914	8.45613	736.644	591.746	506.863	179.122	390.109	167.991	9.45572	9.53808	9.35362	8.42225	8.65333	8.29282
A_70_P049856	0.00211698	0.0480402	1.98338	down	EE784686		020502OMGB21026006HT OMGB2 Ovis aries cDNA, mRNA sequence [EE784686]				Oar.3335	16447.2	5409.27	13.7059	12.718	18181.6	15373.1	15787	3587.22	7965.94	4674.64	13.7866	13.6237	13.7075	12.465	12.908	12.7808
A_70_P065061	6.28e-05	0.0162388	1.98298	down								8383.5	2629.39	12.8032	11.8155	8531.57	8752.63	7866.29	2103.96	3559.16	2225.05	12.7061	12.8922	12.8113	11.7956	11.8016	11.8494
A_70_P026062	0.000385	0.0275585	1.97222	down	U89029	GLUT-1	Ovis aries glucose transporter type 1 (GLUT-1) mRNA, partial cds. [U89029]	443461	XM_004001866	TC66392	Oar.835	1101.83	419.275	10.2274	9.24759	1393.71	1002.89	908.873	295.473	652.36	309.993	10.2931	10.2278	10.1613	9.15945	9.40799	9.17532
A_70_P040901	6.07e-06	0.0120131	1.96853	down			Rep: Predicted protein - Chlamydomonas reinhardtii, partial (4%) [TC54307]			TC54307		2431.2	847.133	11.2479	10.2707	2823.79	2286.28	2183.53	662.002	1244.87	634.527	11.2525	11.2437	11.2473	10.2892	10.3127	10.2104
A_70_P010466	0.000504	0.029168	1.96579	down	XM_004006396	ADCY6	PREDICTED: Ovis aries adenylate cyclase 6, transcript variant 1 (ADCY6), mRNA [XM_004006396]	101105735	XM_004006396	TC57835		2203.65	802.47	11.1366	10.1615	2485.32	1999.61	2126.01	564.231	1265.45	577.726	11.0807	11.1081	11.221	10.0754	10.3306	10.0785
A_70_P057571	0.000853	0.0333519	1.9383	down	EE824656		020605ONLN119080HT ONLN Ovis aries cDNA, mRNA sequence [EE824656]				Oar.7525	276.936	112.034	8.2613	7.3065	341.279	254.93	234.6	87.3199	168.809	79.9729	8.29927	8.32057	8.16404	7.37705	7.42293	7.11952
A_70_P055786	0.000536	0.029168	1.92512	down	EE831592		020605ONLN028010HT ONLN Ovis aries cDNA, mRNA sequence [EE831592]			TC81753	Oar.8320	1757.6	659.327	10.8527	9.90779	2201.88	1454.44	1616.47	456.701	988.385	532.894	10.9299	10.7157	10.9126	9.78163	9.97759	9.96414
A_70_P031731	0.00203395	0.0473687	1.92435	down	FE021050		C0009253D16.P1KAM13F KN511 Ovis aries efferent gastric lymph from Teladorsagia infected sheep Ovis aries cDNA clone C0009253D16 5', mRNA sequence [FE021050]			TC62889	Oar.23000	544.032	222.009	9.27462	8.33024	669.751	464.348	497.998	187.461	331.606	146.96	9.30139	9.19563	9.32682	8.49445	8.41368	8.0826
A_70_P063246	0.00178835	0.0450593	1.89827	down	EE872623		020829OVMG1007D030HT OVMG Ovis aries cDNA, mRNA sequence [EE872623]				Oar.6732	3213.06	1118.81	11.6129	10.6882	3353.77	3043.1	3242.31	943.404	1425.16	987.88	11.4905	11.5966	11.7517	10.7669	10.4905	10.8073
A_70_P033096	7.94e-05	0.0162452	1.89634	down	EE833714		021030OOCX032013HT OOCX Ovis aries cDNA, mRNA sequence [EE833714]				Oar.7834	1309.8	509.666	10.4782	9.55494	1501.65	1264.54	1163.21	370.645	753.978	404.374	10.4123	10.5301	10.4921	9.47231	9.6222	9.57031
A_70_P045386	0.00179125	0.0450593	1.89286	down	EE854268		010914OSTA105053HT OSTA Ovis aries cDNA, mRNA sequence [EE854268]				Oar.11874	6343.61	2159.61	12.4469	11.5263	6381.97	5967.88	6680.98	1496.82	3252.13	1729.86	12.3302	12.4006	12.6099	11.3588	11.6762	11.544
A_70_P034741	0.000185	0.022335	1.88488	down	EE773431		020709OFM1011043HT OFM1 Ovis aries cDNA, mRNA sequence [EE773431]		XM_004003110	TC54644	Oar.6358	6567.95	2199.63	12.4921	11.5776	7112.62	6519.73	6071.5	1746.5	2869.27	1983.12	12.4705	12.5216	12.4842	11.5383	11.4861	11.7084
A_70_P040276	0.000104	0.0179396	1.88085	down	EE825696		020605ONLN138071HT ONLN Ovis aries cDNA, mRNA sequence [EE825696]		XM_004011550	TC56460	Oar.11015	1004.42	397.199	10.1208	9.20937	1139.8	987.914	885.542	304.029	557.906	329.662	10.0291	10.2069	10.1263	9.19853	9.16481	9.26476
A_70_P012611	0.000756	0.0322594	1.88009	down	NM_001024863	PYGB	Ovis aries phosphorylase, glycogen; brain (PYGB), mRNA [NM_001024863]	554325	NM_001024863	TC52392	Oar.3180	1034.97	419.865	10.1655	9.2547	1202.82	963.406	938.668	278.583	638.741	342.272	10.1165	10.1753	10.2047	9.06649	9.36982	9.3278
A_70_P061521	0.000596	0.0299519	1.87842	down	EE772615	VEGFA	020709OFM1036079HT OFM1 Ovis aries cDNA, mRNA sequence [EE772615]	443103			Oar.988	3624.92	1290.69	11.758	10.8485	3836.32	3738	3300.45	932.557	1799.42	1140.1	11.6497	11.848	11.7762	10.7497	10.8073	10.9884
A_70_P007021	0.00209958	0.0477171	1.86818	down			Rep: LOC617406 protein - Bos taurus (Bovine), partial (90%) [TC59145]			TC59145		1263.04	493.041	10.4001	9.49849	1718.46	1126.51	944.134	354.661	744.983	379.479	10.6086	10.3807	10.2111	9.41692	9.60153	9.47701
A_70_P022571	0.00100091	0.0353455	1.86782	down	EE822800		020605ONLN013083HT ONLN Ovis aries cDNA, mRNA sequence [EE822800]			TC61789	Oar.12543	1693.76	651.342	10.8137	9.91232	1847.1	1651.47	1582.71	455.214	921.438	577.374	10.7	10.8587	10.8824	9.77704	9.88339	10.0765
A_70_P029241	0.000127	0.0187539	1.8677	down	EE824023		020605ONLN016085HT ONLN Ovis aries cDNA, mRNA sequence [EE824023]			TC66972	Oar.8581	371.769	152.345	8.70952	7.80826	461.017	312.374	341.915	113.607	213.795	129.634	8.76115	8.61978	8.74764	7.75915	7.77381	7.89182
A_70_P004371	0.000316	0.0256296	1.85087	down	EE810798		020731ONDC280038HT ONDC Ovis aries cDNA, mRNA sequence [EE810798]				Oar.7354	1256.86	493.637	10.4166	9.52837	1392.82	1285.25	1092.5	397.242	693.269	390.399	10.2917	10.5434	10.4146	9.57595	9.49639	9.51276
A_70_P071741	0.00127148	0.0391791	1.84889	down	FE034161		C0009481L19.P1KAM13F KN511 Ovis aries rectum and large colon from E. coli challenged and unchallenged animals Ovis aries cDNA clone C0009481L19 5', mRNA sequence [FE034161]		XM_004011673	TC72195	Oar.17187	636.424	259.881	9.50219	8.61553	791.492	522.584	595.196	223.482	346.554	209.608	9.56623	9.35423	9.5861	8.75886	8.47943	8.60831
A_70_P031196	0.000268	0.0238748	1.84433	down	EE857736	MDD2	020731OSTA127066HT OSTA Ovis aries cDNA, mRNA sequence [EE857736]	494443			Oar.3168	46261.2	15856.1	15.0476	14.1645	45803.8	48693.7	44286.1	15246.4	17895.6	14426.3	15.0308	15.1206	14.9915	14.2387	14.0409	14.214
A_70_P060791	0.000581	0.029696	1.83694	down			Rep: PREDICTED: calcium/calmodulin-dependent protein kinase IV - Macaca mulatta, partial (3%) [TC54254]			TC54254		1143.36	466.884	10.2848	9.40751	1420.47	1039.48	970.137	316.858	719.741	364.052	10.3226	10.2745	10.2573	9.25319	9.55171	9.41764
A_70_P029131	0.00197827	0.0469309	1.82537	down	EE831424		020605ONLN012053HT ONLN Ovis aries cDNA, mRNA sequence [EE831424]				Oar.8559	281.994	116.561	8.27953	7.41134	364.246	255.598	226.138	100.844	155.386	93.454	8.4057	8.32596	8.10693	7.57039	7.30378	7.35985
A_70_P025406	0.00155206	0.0421999	1.80645	down	FE022197		C0009254O12.P1KAM13F KN511 Ovis aries abomasal mucosa (gastric fold) from Teladorsagia infected sheep Ovis aries cDNA clone C0009254O12 5', mRNA sequence [FE022197]			TC62820	Oar.16438	6189.98	2152.9	12.4179	11.5647	6441.76	6316.17	5812	1879.47	2625.26	1953.97	12.344	12.4787	12.431	11.6427	11.3588	11.6927
A_70_P043271	0.000896	0.0339568	1.80476	down	EE755358		020605OCS411025085HT OCS4 Ovis aries cDNA, mRNA sequence [EE755358]			TC67076	Oar.6419	72363.6	26217.2	15.6825	14.8307	65817.7	72985.9	78287.2	22751.4	30948.8	24951.5	15.5404	15.6899	15.8173	14.767	14.7886	14.9365
A_70_P007216	0.000662	0.0308559	1.80402	down	FE021543		C0009253P17.P1KAM13F KN511 Ovis aries rectum and large colon from E. coli challenged and unchallenged animals Ovis aries cDNA clone C0009253P17 5', mRNA sequence [FE021543]			TC67066	Oar.14846	437.635	190.853	8.96831	8.11709	475.743	420.763	416.399	142.64	283.084	146.835	8.80246	9.04721	9.05524	8.09032	8.18027	8.08067
A_70_P050641	0.00222552	0.0489195	1.79901	down	DY504375		sh2P0050E12_F.ab1 adult sheep fracture callus 7d Ovis aries cDNA, mRNA sequence [DY504375]			TC80782	Oar.13770	204.111	90.3923	7.80268	6.95547	228.411	194.012	189.908	58.658	136.859	75.6598	7.67856	7.9101	7.81937	6.75859	7.09412	7.01371
A_70_P025001	0.001568	0.0423727	1.784	down								227.411	98.9531	7.97673	7.14161	246.243	197.82	238.17	76.6139	140.455	79.7905	7.81511	7.93382	8.18125	7.17309	7.13603	7.11572
A_70_P069121	0.000901	0.0339568	1.76943	down								86670.5	31723.3	15.9137	15.0904	90435.9	89309.4	80266.3	30140.6	34132	30897.5	15.9294	15.9643	15.8475	15.139	14.9226	15.2098
A_70_P045226	0.00144593	0.0414244	1.76807	down	EE787297		010914OML1005093HT OML1 Ovis aries cDNA, mRNA sequence [EE787297]		XM_004021286	TC81246	Oar.11839	142.593	61.5445	7.2317	6.40953	181.677	127.996	118.106	48.5655	86.7273	49.3408	7.33675	7.31509	7.04326	6.49489	6.39812	6.33558
A_70_P067666	0.00180714	0.0453078	1.76721	down								2738.76	1092.66	11.395	10.5736	3308.4	2592.76	2315.12	730.064	1747.96	799.943	11.4743	11.3985	11.3123	10.4286	10.7683	10.5237
A_70_P038486	0.00127031	0.0391791	1.7669	down	EE798708		020731ONDC215033HT ONDC Ovis aries cDNA, mRNA sequence [EE798708]				Oar.4990	7281.92	2571.97	12.6242	11.803	7266.13	7349.56	7230.06	2135.26	3241.43	2339.21	12.4908	12.6758	12.7061	11.8145	11.6659	11.9286
A_70_P008031	0.000652	0.0307175	1.76582	down								938.665	408.109	10.0294	9.20904	1192.14	815.611	808.248	279.532	626.309	318.486	10.1045	9.97252	10.0111	9.07398	9.33589	9.21723
A_70_P025026	0.0013532	0.0399661	1.75278	down	EE765121		020731OFLT048022HT OFLT Ovis aries cDNA, mRNA sequence [EE765121]			TC80758	Oar.9824	1746.88	700.47	10.8398	10.0301	1958.94	1799.18	1482.53	524.616	953.246	623.548	10.7629	10.9651	10.7914	9.97469	9.92823	10.1875
A_70_P016837	0.00228526	0.0494035	1.74426	down	L28815	INHA	Sheep inhibin alpha subunit (INHA) mRNA, complete cds. [L28815]	443458	XM_004004955	TC53871	Oar.391	505.093	224.21	9.18007	8.37745	536.21	472.851	506.22	180.324	317.108	175.2	8.96844	9.21988	9.35189	8.43344	8.34417	8.35475
A_70_P018706	0.00120179	0.0382039	1.74071	down			Rep: Myosin regulatory light chain 2, smooth muscle major isoform - Gallus gallus (Chicken), complete [TC53834]			TC53834		88922.6	32984.8	15.949	15.1493	101771	79873.1	85123.5	30816.2	40339.4	27798.8	16.1149	15.7937	15.9383	15.1821	15.1753	15.0905
A_70_P043266	0.000751	0.0322594	1.72702	down	EE860106		010914OSTA109087HT OSTA Ovis aries cDNA, mRNA sequence [EE860106]			TC74804	Oar.6418	199.159	90.2788	7.76549	6.9772	229.838	167.84	199.799	68.8578	132.113	69.865	7.68803	7.70368	7.90476	7.00396	7.04458	6.88308
A_70_P057661	2.54e-05	0.0135825	1.72352	down	EE873021		020829OVMG1010A047HT OVMG Ovis aries cDNA, mRNA sequence [EE873021]			TC62155	Oar.7543	6272.27	2325.37	12.4303	11.645	7057.59	5897.13	5862.1	1821.47	3209.71	1944.93	12.4612	12.3849	12.4449	11.5941	11.6538	11.687
A_70_P016396	0.000252	0.0237399	1.7052	down						TC62257		514.656	231.425	9.20102	8.43107	602.985	463.157	477.827	175.705	320.878	197.692	9.1453	9.1902	9.26754	8.39328	8.36698	8.53295
A_70_P068411	0.00114888	0.0375801	1.70467	down	EE849472		020829OSI1015006HT OSI Ovis aries cDNA, mRNA sequence [EE849472]		XM_004006629	TC59177	Oar.4843	2482.4	977.393	11.2747	10.5052	2953.56	2370.43	2123.19	809.801	1266.11	856.269	11.3159	11.2891	11.2191	10.5685	10.3312	10.6159
A_70_P034396	0.00225638	0.0492851	1.70089	down	EE756192		020731OCS411054019HT OCS4 Ovis aries cDNA, mRNA sequence [EE756192]				Oar.6289	1231.02	545.013	10.3955	9.62923	1454.56	1162.56	1075.95	353.133	831.171	450.736	10.3677	10.4225	10.3963	9.41098	9.74426	9.73244
A_70_P039697	0.000712	0.0315887	1.70067	down	NM_001009801	OXT	Ovis aries oxytocin/neurophysin I prepropeptide (OXT), mRNA [NM_001009801]	443390	NM_001009801	TC69194	Oar.444	2540.64	1024.33	11.304	10.5379	2615.41	2613.24	2393.28	818.017	1458.09	796.879	11.1503	11.4068	11.3549	10.5825	10.5107	10.5204
A_70_P053066	0.000707	0.0315887	1.69566	down	EE834557		021030OOCX016094HT OOCX Ovis aries cDNA, mRNA sequence [EE834557]		XM_004021755	TC53951	Oar.6840	6698.55	2511.31	12.5184	11.7566	7525.72	6331.06	6238.87	1902.29	3310.47	2321.17	12.5453	12.4832	12.5269	11.6583	11.6992	11.9122
A_70_P013351	0.00198112	0.0469309	1.67975	down								15042	5683.63	13.5848	12.8366	15583.4	15697.2	13845.5	5223.91	6523.76	5303.2	13.5632	13.6558	13.5354	12.9231	12.642	12.9446
A_70_P031221	0.00123529	0.0384574	1.67717	down	XM_004004217	ATP6V1B2	PREDICTED: Ovis aries ATPase, H+ transporting, lysosomal 56/58kDa, V1 subunit B2 (ATP6V1B2), mRNA [XM_004004217]	494439	XM_004004217	TC55818		7588.88	2810.33	12.6786	11.9326	8164.68	7295.99	7305.95	2594.37	3478.59	2358.04	12.6506	12.6696	12.7156	12.0802	11.771	11.9466
A_70_P020251	0.00181341	0.0453142	1.67691	down	EE780944		020502OMGB11009067HT OMGB1 Ovis aries cDNA, mRNA sequence [EE780944]			TC60657	Oar.11527	292.709	136.595	8.3489	7.60309	345.516	275.11	257.502	109.525	203.855	96.4032	8.32188	8.4242	8.30062	7.69246	7.70135	7.41547
A_70_P029381	0.00118187	0.0380452	1.6765	down								6775.13	2612.25	12.5317	11.7863	7318.87	6441.94	6564.57	1847.48	3753.64	2235.63	12.5	12.5036	12.5915	11.6159	11.8808	11.8621
A_70_P057006	0.000614	0.0300704	1.67246	down	EE847491		030522OSCA1001079HT OSCA Ovis aries cDNA, mRNA sequence [EE847491]		XM_004007136	TC64730	Oar.7003	1231.09	541.567	10.3931	9.65112	1408.78	1240.38	1044.11	440.266	782.133	402.303	10.3103	10.5076	10.3613	9.72593	9.66468	9.56276
A_70_P062321	0.000399	0.0277604	1.66881	down	EE784826		020502OMGB21019095HT OMGB2 Ovis aries cDNA, mRNA sequence [EE784826]				Oar.10809	5587.88	2138.82	12.2837	11.5448	6018.31	5433.18	5312.14	1689.82	2804.77	1921.87	12.2515	12.2854	12.3141	11.5046	11.4576	11.6723
A_70_P021371	0.0011867	0.0380452	1.66441	down	GT881195		UMC-ofetw1u_0A01-001-c02 NOVALUE ofetw1u Ovis aries cDNA 3', mRNA sequence [GT881195]			TC59971	Oar.4490	38257.5	14728.7	14.7834	14.0484	40074.9	40192.7	34505	11608.7	20109.9	12467.5	14.8207	14.8389	14.6905	13.9311	14.1909	14.0232
A_70_P009646	0.000838	0.0332831	1.65615	down	DY488983		sh1-sb22_l0.s2 adult sheep fracture callus pool Ovis aries cDNA, mRNA sequence [DY488983]			TC70314	Oar.8031	8057.52	3078.68	12.7613	12.0335	9461.64	7693.79	7017.15	2345.49	4140.04	2750.52	12.8674	12.7355	12.6812	11.9413	12.0164	12.1429
A_70_P062036	0.00220358	0.0486153	1.6518	down	GW997342		U_TL-090730_DO_K2_plate2i23.b3 cDNA library from sheep prenatal mammary gland Ovis aries cDNA, mRNA sequence [GW997342]		XM_004016271	TC74091	Oar.10099	15239.1	6095.3	13.6131	12.8891	15148.7	16069.3	14499.4	4403.19	8570.31	5312.39	13.5328	13.6994	13.6071	12.7092	13.0099	12.9481
A_70_P035051	0.00163841	0.0430097	1.65117	down	FE031211		C0009477J01.Q1KAM13R KN511 Ovis aries abomasal mucosa (gastric fold) from Teladorsagia infected sheep Ovis aries cDNA clone C0009477J01 3', mRNA sequence [FE031211]				Oar.15734	2193.92	927.067	11.124	10.4005	2627.85	2219.79	1734.12	775.503	1340.41	665.286	11.1614	11.218	10.9925	10.5129	10.4091	10.2795
A_70_P067131	0.000543	0.029168	1.64783	down	DY476732		sh1-aej02_l0.s2 adult sheep fracture callus pool Ovis aries cDNA, mRNA sequence [DY476732]				Oar.7149	5873.25	2295.96	12.3428	11.6222	6706.64	5422.5	5490.61	1682.24	3221.79	1983.85	12.3985	12.283	12.3469	11.4996	11.6575	11.7096
A_70_P053126	0.000508	0.029168	1.64077	down	EE751088		020502OAPP1015030HT OAPP Ovis aries cDNA, mRNA sequence [EE751088]		XR_173149	TC64460	Oar.6853	1917.13	829.767	10.9671	10.2527	2124.42	1899.29	1727.69	605.641	1176.97	706.694	10.8775	11.0345	10.9893	10.1784	10.2278	10.352
A_70_P004886	0.000628	0.0304218	1.64033	down	XM_004008580	RANBP3	PREDICTED: Ovis aries RAN binding protein 3 (RANBP3), mRNA [XM_004008580]	101107519	XM_004008580	TC62469		50345	19845	15.1692	14.4552	46330.3	54038	50666.8	18685.2	23406.9	17443	15.0411	15.2735	15.1931	14.4975	14.4038	14.4644
A_70_P029411	0.000453	0.028994	1.63114	down								4150.05	1681.82	11.921	11.2151	4259.1	4327.05	3863.99	1339.45	2349.88	1356.13	11.7956	12.019	11.9485	11.2332	11.1966	11.2156
A_70_P021486	0.00169467	0.0439137	1.62952	down	GT876831		UMC-ocond10_0A01-008-b11 Day 10 conceptus ocond10 Ovis aries cDNA 3', mRNA sequence [GT876831]		XM_004020271	TC60287	Oar.4516	929.336	438.13	10.0162	9.31178	1197.46	764.156	826.392	308.227	674.882	331.281	10.1087	9.89809	10.0419	9.21266	9.44821	9.27447
A_70_P047181	0.0017443	0.0442495	1.62418	down	EE751074		020709OAPP1038077HT OAPP Ovis aries cDNA, mRNA sequence [EE751074]			TC76032	Oar.8616	1932.45	828.899	10.9741	10.2744	2113.96	1790.71	1892.67	687.221	1100.3	699.175	10.8709	10.9611	11.0903	10.3468	10.136	10.3404
A_70_P010021	0.00158778	0.0424738	1.62343	down	EE796549		030729OMU902016035HT OMU90 Ovis aries cDNA, mRNA sequence [EE796549]		XM_004020700	TC75862	Oar.3742	493.195	233.534	9.13794	8.43889	565.327	423.009	491.25	191.082	328.726	180.793	9.05169	9.05865	9.30345	8.5176	8.40107	8.398
A_70_P018746	0.000208	0.0227919	1.62171	down	EE781932		020502OMGB11031007HT OMGB1 Ovis aries cDNA, mRNA sequence [EE781932]				Oar.10413	8482.27	3304.77	12.8243	12.1268	8885.55	8552.97	8008.31	2883.5	4470.83	2559.97	12.7757	12.8631	12.8341	12.2103	12.1246	12.0455
A_70_P036211	0.00055	0.0292193	1.61901	down	DY511210		sh3P0017M10_F.ab1 adult sheep fracture callus 10d Ovis aries cDNA, mRNA sequence [DY511210]				Oar.3576	72.6398	32.6928	6.20207	5.50696	85.3746	63.5479	68.9968	23.7958	45.2202	29.0623	6.17949	6.25907	6.16765	5.60843	5.39184	5.52061
A_70_P038276	0.000699	0.0315887	1.61259	down	GT880150		UMC-oend13p_0A01-005-e12 NOVALUE oend13p Ovis aries cDNA 3', mRNA sequence [GT880150]		XM_004021304	TC68753	Oar.4941	230.223	110.479	7.99173	7.30235	264.727	221.586	204.358	78.3209	160.675	92.4417	7.92723	8.10573	7.94222	7.21221	7.35518	7.33964
A_70_P056576	0.00133661	0.0399661	1.60766	down	EE757599		020731OCS411048082HT OCS4 Ovis aries cDNA, mRNA sequence [EE757599]		XM_004020310	TC57898	Oar.6907	3500.06	1464.78	11.7183	11.0333	3614.79	3500.93	3384.47	1159.43	1980.66	1254.24	11.5831	11.7656	11.8062	11.0503	10.9367	11.113
A_70_P020056	0.00145706	0.0414244	1.60599	down	FE033547		C0009480N21.P1KAM13F KN511 Ovis aries rectum and large colon from E. coli challenged and unchallenged animals Ovis aries cDNA clone C0009480N21 5', mRNA sequence [FE033547]		XM_004002609		Oar.11487	2587.21	1137.13	11.3312	10.6477	2852.96	2434.75	2473.93	775.121	1760.72	875.551	11.2668	11.3214	11.4054	10.5123	10.7817	10.6492
A_70_P059871	0.00145492	0.0414244	1.5954	down	DQ278169	LOC654332	Ovis aries tumor necrosis factor superfamily member 5-induced protein 1-like mRNA, complete cds. [DQ278169]	654332	XM_004020648	TC54943	Oar.4806	23010.7	9230.86	14.1301	13.4562	21826.3	24795	22410.8	7262.04	12055.5	8375.03	14.0295	14.2349	14.1259	13.3313	13.508	13.5292
A_70_P058171	0.0014985	0.0418572	1.59416	down	EE835572		021030OOCX009072HT OOCX Ovis aries cDNA, mRNA sequence [EE835572]			TC80676	Oar.15908	1378.68	623.734	10.5443	9.87153	1553.49	1256.43	1326.13	494.157	840.113	536.933	10.4517	10.5237	10.6576	9.88394	9.75755	9.97311
A_70_P000531	0.000838	0.0332831	1.58591	down	EE753209		020502OCSI1029043HT OCS1 Ovis aries cDNA, mRNA sequence [EE753209]			TC63790	Oar.10371	2342.46	1029.24	11.2052	10.5399	2676.35	2248.41	2102.61	726.389	1468.07	893.264	11.1835	11.2246	11.2075	10.4251	10.5196	10.675
A_70_P051136	8.64e-05	0.016914	1.57749	down	NM_001009723	NOVOCAN	Ovis aries NOVOcan protein (NOVOCAN), mRNA [NM_001009723]	443007	NM_001009723	TC52411	Oar.799	643.162	317.159	9.52482	8.86719	795.623	581.26	552.604	235.682	470.415	245.381	9.57119	9.51773	9.48554	8.82928	8.93129	8.841
A_70_P055801	7.33e-05	0.0162388	1.57077	down	EE835931		021030OOCX032066HT OOCX Ovis aries cDNA, mRNA sequence [EE835931]				Oar.8323	1709.7	780.705	10.8159	10.1645	2016.94	1558.91	1553.26	579.563	1122.76	639.791	10.8052	10.7948	10.8478	10.1095	10.1538	10.23
A_70_P018866	0.000682	0.0314425	1.5704	down								71731.2	29904.6	15.6628	15.0116	70377.2	75945.2	68871.1	29619.3	34372.8	25721.6	15.6188	15.7465	15.623	15.1155	14.9331	14.9863
A_70_P056196	0.0021713	0.0486153	1.56747	down	FE028597		C0009264F07.Q1KAM13R KN511 Ovis aries efferent gastric lymph from uninfected sheep Ovis aries cDNA clone C0009264F07 3', mRNA sequence [FE028597]				Oar.12691	192.083	93.0953	7.69792	7.04948	244.485	174.664	157.099	73.1225	129.659	76.5039	7.80191	7.76909	7.52277	7.10244	7.00779	7.03821
A_70_P005866	0.000263	0.0237786	1.56722	down	EE756441		020731OCS411041014HT OCS4 Ovis aries cDNA, mRNA sequence [EE756441]			TC55886	Oar.6092	14057.9	5833.86	13.4997	12.8515	13864.6	14187.6	14121.5	4867.26	7470.53	5163.8	13.4125	13.5177	13.5691	12.8361	12.8149	12.9037
A_70_P061771	0.0023239	0.0499523	1.56479	down	EE825630		020605ONLN032092HT ONLN Ovis aries cDNA, mRNA sequence [EE825630]		XM_004011982	TC58324	Oar.10044	1878.71	875.437	10.9399	10.294	2274.42	1726.11	1635.6	579.977	1319.16	727.173	10.9795	10.9144	10.9259	10.1109	10.3841	10.387
A_70_P025176	0.00017	0.0213009	1.56425	down	EE768097		020731OFLT039059HT OFLT Ovis aries cDNA, mRNA sequence [EE768097]		XM_004015425	TC66678	Oar.9855	1411.11	667.127	10.5744	9.92895	1643.39	1289.22	1300.71	504.7	997.66	499.02	10.5382	10.5469	10.6382	9.92367	9.99225	9.87093
A_70_P004976	0.00124946	0.0387383	1.56404	down	NM_001142510	CDKN1C	Ovis aries cyclin-dependent kinase inhibitor 1C (p57, Kip2) (CDKN1C), mRNA [NM_001142510]	100216434	NM_001142510	TC65420	Oar.9527	2962.42	1328.08	11.5005	10.8552	3364.19	3001.91	2521.14	917.864	2019.27	1047.09	11.496	11.5759	11.4296	10.7294	10.9593	10.8769
A_70_P010061	0.00157794	0.0424579	1.56394	down			Rep: Transmembrane protein 175 - Bos taurus (Bovine), partial (62%) [TC75888]			TC75888		168.571	85.0027	7.52181	6.87662	187.132	152.785	165.796	60.7891	124.91	69.3088	7.37459	7.57439	7.61644	6.81156	6.94832	6.86998
A_70_P048801	0.00154406	0.0421999	1.56384	down	EE751503		020502OCSI1013063HT OCS1 Ovis aries cDNA, mRNA sequence [EE751503]			TC78746	Oar.10217	239558	104967	17.3538	16.7087	233778	223022	261873	91547.3	128163	95190.4	17.3747	17.2008	17.4859	16.7069	16.7323	16.6869
A_70_P028496	0.00207038	0.0476437	1.56221	down	EE827237		020605ONLN121031HT ONLN Ovis aries cDNA, mRNA sequence [EE827237]				Oar.9072	764.403	371.569	9.7762	9.13261	846.492	756.681	690.034	296.923	498.444	319.339	9.65594	9.87636	9.7963	9.16593	9.00957	9.22233
A_70_P034611	0.00106161	0.0362728	1.55712	down	GT875540		UMC-ocld13p_0A01-007-c12 NOVALUE ocld13p Ovis aries cDNA 3', mRNA sequence [GT875540]			TC65947	Oar.6332	1609.79	729.887	10.7293	10.0905	2017.64	1367.69	1444.04	601.69	996.87	591.1	10.8064	10.6256	10.756	10.1694	9.99048	10.1115
A_70_P034476	0.00093	0.0341513	1.55174	down	CF118279		fs389.z1 fs 103-105d fetal sheep skin library Ovis aries cDNA, mRNA sequence [CF118279]			TC66505	Oar.6305	12947	5323.22	13.3799	12.746	12632.2	13512.5	12696.2	4602.73	6591.16	4775.78	13.2648	13.4512	13.4237	12.7708	12.6624	12.8049
A_70_P030731	0.00143835	0.0413608	1.54405	down								1276.86	611.13	10.4374	9.81073	1610.25	1147.77	1072.55	423.985	895.858	513.547	10.5107	10.4091	10.3925	9.67453	9.84384	9.91382
A_70_P013151	0.000998	0.0353455	1.53925	down	EE772799		020709OFM1036060HT OFM1 Ovis aries cDNA, mRNA sequence [EE772799]			TC72953	Oar.145	510.563	258.623	9.18366	8.56144	618.786	459.361	453.543	178.256	385.291	212.322	9.17588	9.17891	9.1962	8.41765	8.63789	8.62877
A_70_P051046	0.000904	0.0339613	1.53607	down	NM_001110164	DGAT1	Ovis aries diacylglycerol O-acyltransferase 1 (DGAT1), mRNA [NM_001110164]	100126245	NM_001110164	TC52558	Oar.3513	1976.14	921.51	11.001	10.3817	2260.13	1758.26	1910.04	660.735	1351.38	752.414	10.9655	10.9363	11.1011	10.2856	10.4217	10.4378
A_70_P052461	0.000843	0.0332831	1.53567	down	EE823115		020605ONLN114090HT ONLN Ovis aries cDNA, mRNA sequence [EE823115]			TC53992	Oar.9318	700.504	352.508	9.65078	9.03191	837.392	658.319	605.801	254.653	497.341	305.531	9.64031	9.70064	9.61138	8.93699	9.00624	9.1525
A_70_P014551	0.000784	0.0325387	1.53307	down	XM_004005949	LOC101102381	PREDICTED: Ovis aries spectrin beta chain, non-erythrocytic 1-like (LOC101102381), mRNA [XM_004005949]	101102381	XM_004005949	TC58349		124123	56449.1	16.4744	15.858	119808	125589	126973	52153	64627.1	52567.4	16.4079	16.4632	16.5522	15.9294	15.7558	15.8889
A_70_P004671	0.000102	0.0179093	1.53218	down	XM_004022246	LOC101105553	PREDICTED: Ovis aries ribonuclease UK114-like (LOC101105553), mRNA [XM_004022246]	101105553	XM_004022246	TC53228		11161.3	4657.25	13.1802	12.5646	11552.2	11169.6	10762.3	4073.09	5948.21	3950.44	13.1386	13.1971	13.2049	12.6167	12.501	12.5761
A_70_P045236	0.00186866	0.0461257	1.53105	down	EE819690		010914ONDC165072HT ONDC Ovis aries cDNA, mRNA sequence [EE819690]		XM_004010980	TC72809	Oar.11841	2325.19	1060.29	11.1894	10.5749	3017.29	2072.84	1885.43	772.721	1559.13	849.027	11.3388	11.1456	11.0838	10.5063	10.6107	10.6077
A_70_P058181	0.00186626	0.0461257	1.51402	down	EE851308		020829OSI1012074HT OSI Ovis aries cDNA, mRNA sequence [EE851308]			TC66093	Oar.15910	612.967	310.109	9.45906	8.86068	707.18	561.092	570.629	230.4	424.983	274.945	9.39022	9.46081	9.52615	8.8006	8.7776	9.00382
A_70_P059481	0.00196741	0.0469066	1.49867	down								37501	16002.9	14.7521	14.1684	39302.7	39779.7	33420.6	13144.5	20439.2	14424.9	14.7952	14.8336	14.6274	14.0676	14.2249	14.2127
A_70_P045326	0.0018765	0.0461257	1.49652	down	EE855246		010914OSTA068066HT OSTA Ovis aries cDNA, mRNA sequence [EE855246]			TC58879	Oar.11860	513.808	262.896	9.17679	8.59518	651.071	478.424	411.93	203.386	388.56	196.741	9.25462	9.23978	9.03598	8.61539	8.64699	8.52317
A_70_P066796	0.00112447	0.0369946	1.49549	down	XM_004017802	FAN1	PREDICTED: Ovis aries FANCD2/FANCI-associated nuclease 1 (FAN1), mRNA [XM_004017802]	101118223	XM_004017802	TC62341		829.764	430.511	9.87742	9.2968	980.79	756.838	751.663	303.051	656.454	332.026	9.84144	9.877	9.91382	9.19106	9.41902	9.28033
A_70_P069221	0.000769	0.0322594	1.48332	down	EE771985		020709OFM1022009HT OFM1 Ovis aries cDNA, mRNA sequence [EE771985]			TC54452	Oar.6139	16653.8	7356.07	13.7209	13.1521	16549.6	17046	16365.9	5911.3	9936.29	6220.63	13.6381	13.7681	13.7565	13.0742	13.2322	13.1498
A_70_P002516	0.00153056	0.0420662	1.48199	down								229.719	117.841	7.971	7.40346	286.684	204.177	198.297	82.1231	171.369	100.032	8.0483	7.97404	7.89065	7.28821	7.45031	7.47185
A_70_P038466	0.00093	0.0341513	1.48154	down	EE831689		020605ONLN099081HT ONLN Ovis aries cDNA, mRNA sequence [EE831689]		XM_004014051	TC54327	Oar.4986	4681.7	2059.66	12.0619	11.4948	4851.68	4873.19	4320.23	1763.58	2709.01	1706.4	11.9764	12.1409	12.0684	11.5498	11.4084	11.5262
A_70_P018941	0.000715	0.0315887	1.47005	down	XM_004019830	APLP2	PREDICTED: Ovis aries amyloid beta (A4) precursor-like protein 2 (APLP2), mRNA [XM_004019830]	101119774	XM_004019830	TC74582		63041.2	28359.6	15.4902	14.9343	61598.5	64786.1	62739	26450.9	32164.8	26463	15.4382	15.5275	15.5048	14.9499	14.8362	15.0169
A_70_P022591	0.00118571	0.0380452	1.46674	down	EE830259		020605ONLN018044HT ONLN Ovis aries cDNA, mRNA sequence [EE830259]		XR_173275	TC57061	Oar.12547	1125.3	569.983	10.2582	9.70564	1437.91	1006.35	931.646	406.619	852.313	451.017	10.3468	10.2333	10.1947	9.60984	9.77295	9.73413
A_70_P059391	0.00065	0.0307175	1.46589	down	EE823618		020605ONLN038052HT ONLN Ovis aries cDNA, mRNA sequence [EE823618]		XM_004020308	TC68637	Oar.4642	1959.37	982.053	10.9991	10.4474	2311.69	1867.13	1699.28	697.097	1504.54	744.525	11.0011	11.0233	10.973	10.3651	10.5528	10.4242
A_70_P065486	0.00100398	0.0353455	1.46268	down	EE848172		030522OSCA1002026HT OSCA Ovis aries cDNA, mRNA sequence [EE848172]			TC61610	Oar.10418	5860.26	2624.94	12.341	11.7924	6508.25	5785.89	5286.62	2002.51	3852.21	2020.12	12.3519	12.3618	12.3093	11.7321	11.9158	11.7292
A_70_P005536	0.00202389	0.0473687	1.46229	down	EE756911		020731OCS411049024HT OCS4 Ovis aries cDNA, mRNA sequence [EE756911]		XM_004020870	TC71882	Oar.6022	1277.49	638.222	10.4397	9.89152	1408.71	1297.92	1125.84	494.771	896.257	523.639	10.3096	10.5561	10.4536	9.88949	9.84462	9.94045
A_70_P067776	0.000168	0.0212824	1.4611	down	EE770529		020605OFLV1013078HT OFLV Ovis aries cDNA, mRNA sequence [EE770529]			TC75731	Oar.4240	25337.9	11097	14.2578	13.7107	24662.6	26880.2	24470.8	10101.6	13857.4	9332.15	14.2071	14.3219	14.2443	13.7538	13.6932	13.6852
A_70_P035876	0.000412	0.0278526	1.45956	down	EE874296		020829OVMG1010C016HT OVMG Ovis aries cDNA, mRNA sequence [EE874296]		XM_004002140	TC55350	Oar.4344	3617.16	1662.87	11.7542	11.2087	4064.74	3542.97	3243.76	1332.76	2238.02	1417.82	11.7276	11.7824	11.7527	11.2288	11.1177	11.2796
A_70_P055236	0.000688	0.0315028	1.45755	down	EE867319		020731OSTA167093HT OSTA Ovis aries cDNA, mRNA sequence [EE867319]				Oar.11170	1564.91	786.365	10.7016	10.1581	1947.41	1455.97	1291.35	568.215	1180.34	610.54	10.7577	10.719	10.6282	10.0829	10.23	10.1613
A_70_P036891	0.000611	0.0300704	1.44535	down	EE781170		020709OMGB11089065HT OMGB1 Ovis aries cDNA, mRNA sequence [EE781170]			TC78028	Oar.11317	962.554	492.471	10.0581	9.52664	1150.82	920.974	815.871	367.861	692.991	416.561	10.0406	10.1115	10.0221	9.46506	9.49598	9.61888
A_70_P012646	0.000706	0.0315887	1.44504	down								708.3	386.265	9.67116	9.14005	835.152	655.845	633.904	286.102	585.683	287.009	9.63558	9.69206	9.68582	9.11458	9.24268	9.06291
A_70_P011181	0.00155045	0.0421999	1.44293	down	NM_001127278	SLC25A4	Ovis aries solute carrier family 25 (mitochondrial carrier; adenine nucleotide translocator), member 4 (SLC25A4), mRNA [NM_001127278]	100147787	NM_001127278	TC53508	Oar.3431	6829.52	3070.62	12.5421	12.0131	7754.87	6258.28	6475.4	2280.18	4384.28	2547.4	12.5815	12.4663	12.5786	11.9031	12.0974	12.0388
A_70_P000331	0.00196084	0.046824	1.43862	down								6755.21	2991.63	12.5329	12.0082	6989.98	6842.27	6433.37	2395.18	3867.55	2712.17	12.4499	12.5794	12.5694	11.9732	11.9269	12.1246
A_70_P065196	0.000248	0.0236691	1.43526	down	EE748632		020709OAPP1054045HT OAPP Ovis aries cDNA, mRNA sequence [EE748632]		XM_004018523	TC55252	Oar.9973	3355.83	1599.55	11.6569	11.1355	3802.64	3127.48	3137.37	1213.25	2352.16	1233.23	11.6362	11.6288	11.7055	11.1141	11.203	11.0895
A_70_P001856	0.000247	0.0236691	1.43127	down	GW997506		U_TL-090730_DO_K3_plate1b13.b1 cDNA library from sheep prenatal mammary gland Ovis aries cDNA, mRNA sequence [GW997506]		XM_004022390	TC75159	Oar.13102	264926	129974	17.5096	16.9923	251063	279149	264565	120211	145404	124307	17.4693	17.5537	17.5058	17.0462	16.9294	17.0012
A_70_P059916	0.00138359	0.0402199	1.42588	down								505.737	273.05	9.17947	8.66762	567.353	490.724	459.133	211.842	385.906	221.402	9.05743	9.26831	9.21266	8.67647	8.6394	8.687
A_70_P069501	0.000533	0.029168	1.42499	down	EE806728		020731ONDC253083HT ONDC Ovis aries cDNA, mRNA sequence [EE806728]				Oar.6196	3285.72	1589.74	11.6362	11.1252	3603.76	3189.32	3064.06	1179.09	2352.73	1237.4	11.5768	11.6524	11.6792	11.0735	11.2039	11.0982
A_70_P070171	0.002087	0.0476437	1.42173	down	XM_004012502	SDF2	PREDICTED: Ovis aries stromal cell-derived factor 2 (SDF2), mRNA [XM_004012502]	101106183	XM_004012502	TC53759		24865.7	11495.2	14.2365	13.7289	25026.8	25188.1	24382.2	9219.39	15760.6	9505.64	14.2237	14.2473	14.2387	13.616	13.8606	13.71
A_70_P055306	0.000553	0.0292267	1.42168	down	EE766876		020731OFLT044021HT OFLT Ovis aries cDNA, mRNA sequence [EE766876]		XM_004016806	TC77279	Oar.8223	433.061	232.183	8.93422	8.42662	524.772	389.246	385.163	191.863	330.154	174.534	8.93525	8.94024	8.92718	8.52267	8.40517	8.35202
A_70_P061506	0.000405	0.0278258	1.41752	down			Rep: TSC22 domain family protein 4 (TSC22-related-inducible leucine zipper protein 2) (Tsc-22-like protein THG-1). - Bos Taurus, complete [TC67215]			TC67215		104.026	55.4826	6.76998	6.26662	119.978	88.2923	103.806	41.3452	76.7686	48.334	6.71672	6.76147	6.83176	6.28747	6.20394	6.30844
A_70_P046776	0.0012183	0.0384011	1.41468	down	XM_004018315	CRBN	PREDICTED: Ovis aries cereblon (CRBN), mRNA [XM_004018315]	101111322	XM_004018315	TC71926		806.751	434.606	9.84441	9.34393	926.338	788.898	705.019	335.829	604.394	363.593	9.76789	9.93087	9.83446	9.33415	9.28209	9.41555
A_70_P022976	0.000918	0.0341513	1.41114	down	EE863557		020731OSTA150009HT OSTA Ovis aries cDNA, mRNA sequence [EE863557]		XM_004018947	TC59576	Oar.12769	41978.1	19090.6	14.9081	14.4112	42788.2	40634	42512.1	16263.6	22970	18038.1	14.9331	14.8609	14.9303	14.3489	14.3719	14.5129
A_70_P057306	0.00193647	0.0465738	1.41088	down	GT880735		UMC-oend16p_0A01-001-f09 Day 16 (pregnant) endometrium oend16p Ovis aries cDNA 3', mRNA sequence [GT880735]		XM_004020692	TC67044	Oar.7471	8669.31	3956.17	12.8487	12.3521	8686.12	8499.1	8822.72	3118.08	5464.57	3285.86	12.7365	12.8514	12.9582	12.3062	12.3915	12.3587
A_70_P020781	0.000565	0.0294831	1.40565	down								62166.5	29165	15.4678	14.9765	58748.2	64043.5	63707.7	26980.2	34411.5	26103.3	15.3803	15.4954	15.5275	14.9883	14.9365	15.0049
A_70_P049576	0.00173236	0.0442426	1.39422	down	EE854639		020731OSTA163067HT OSTA Ovis aries cDNA, mRNA sequence [EE854639]		XM_004016067	TC63218	Oar.10229	7070.06	3213.39	12.5862	12.1067	7804.91	7217.61	6187.64	2631.4	4166.06	2842.7	12.5892	12.6534	12.5159	12.1	12.0226	12.1975
A_70_P062601	0.00144625	0.0414244	1.38957	down	XM_004006727	TST	PREDICTED: Ovis aries thiosulfate sulfurtransferase (rhodanese) (TST), mRNA [XM_004006727]	101101881	XM_004006727	TC70744		1483	781.807	10.6404	10.1658	1740.95	1328.71	1379.33	570.408	1120.46	654.547	10.6318	10.5833	10.7061	10.0878	10.1531	10.2565
A_70_P018536	0.00112216	0.0369946	1.38711	down			Rep: MGC138009 protein - Bos taurus (Bovine), partial (19%) [TC58002]			TC58002		23167.1	10807.8	14.1457	13.6736	22998.1	24265	22238.2	10289	13146.1	8988.31	14.1034	14.2096	14.124	13.7658	13.6223	13.6327
A_70_P068346	0.00150562	0.0418572	1.38497	down	EE773591		020527OFM1001041HT OFM1 Ovis aries cDNA, mRNA sequence [EE773591]			TC58365	Oar.4826	4338.92	2096.86	11.9755	11.5056	4619.89	4252.49	4144.37	1565.48	2988.63	1736.46	11.9019	11.9999	12.0247	11.4101	11.5567	11.5502
A_70_P029166	0.000618	0.0301355	1.38146	down						TC74006		55903.5	26419.7	15.3059	14.8397	55187.3	56775.4	55747.7	25152.8	30453.1	23653.4	15.2531	15.3355	15.3292	14.8956	14.7628	14.8609
A_70_P058576	0.00134611	0.0399661	1.3711	down	CO202331		Oa_splbn_12G18_M13_Reverse Sheep spleen\brain pSport1 library Ovis aries cDNA clone Oa_splbn_12G18 5', mRNA sequence [CO202331]		XM_004005216		Oar.5201	89.7563	48.9373	6.5186	6.06327	107.069	74.8537	87.3464	32.0523	70.992	43.7675	6.51948	6.49489	6.54145	5.95724	6.08747	6.14509
A_70_P055221	0.0012792	0.0392566	1.36818	down			Rep: JmjC domain-containing protein 3 (Jumonji domain-containing protein 3). - Canis familiaris, partial (3%) [TC66432]			TC66432		12738.1	6056.46	13.3628	12.9105	13046	12308.2	12860.3	5333.78	7525.59	5310.02	13.3112	13.3345	13.4425	12.9524	12.8331	12.946
A_70_P051337	0.00202899	0.0473687	1.35997	down	NM_001104931	FTO	Ovis aries fat mass and obesity associated (FTO), mRNA [NM_001104931]	100125353	NM_001104931	TC68833	Oar.8814	345.637	192.949	8.59467	8.15109	434.827	286.045	316.041	144.575	276.274	157.999	8.67122	8.48345	8.62933	8.10997	8.14763	8.19567
A_70_P006096	0.000225	0.0228905	1.35782	down	EE778641		020709OMGB11036015HT OMGB1 Ovis aries cDNA, mRNA sequence [EE778641]			TC66923	Oar.11570	3651.04	1821.31	11.7641	11.3228	4193.36	3412.81	3346.94	1389.88	2554.06	1520	11.7691	11.7292	11.794	11.2715	11.3239	11.3731
A_70_P009436	0.000224	0.0228905	1.35658	down	GT874133		UMC-ocld13n_0A01-001-b09 Day 13 (non-pregnant) corpus luteum ocld13n Ovis aries cDNA 3', mRNA sequence [GT874133]		XM_004006606	TC78769	Oar.7989	989.647	538.155	10.1014	9.66145	1181.16	938.954	848.831	420.488	749.01	444.967	10.0899	10.1427	10.0716	9.66132	9.61394	9.70909
A_70_P028036	0.00166457	0.0434468	1.34903	down			Rep: PREDICTED: alpha 1,2-mannosidase isoform 8 - Pan troglodytes, partial (39%) [TC53732]			TC53732		1524.58	833.375	10.6727	10.2408	1835.74	1357.82	1380.19	591.961	1254.71	653.459	10.6948	10.6159	10.7075	10.1485	10.3189	10.255
A_70_P036216	0.00107006	0.0363508	1.3399	down								1503.78	821.508	10.6495	10.2274	1866.8	1330.23	1314.29	618.269	1227.11	619.149	10.7131	10.5854	10.6499	10.2069	10.2931	10.1821
A_70_P035076	0.000671	0.0310892	1.33734	down	FE028010		C0009263H16.P1KAM13F KN511 Ovis aries peyer's patch from terminal ileum of Teladorsagia infected sheep Ovis aries cDNA clone C0009263H16 5', mRNA sequence [FE028010]			TC58769	Oar.15739	33108.9	16091.3	14.5929	14.1735	34341.3	32101	32884.3	15359.6	19497	13417.4	14.62	14.5554	14.6032	14.2507	14.1484	14.1214
A_70_P039517	0.000882	0.0339568	1.33136	down	NM_001009295	SELP	Ovis aries selectin P (granule membrane protein 140kDa, antigen CD62) (SELP), mRNA [NM_001009295]	443305	NM_001009295	TC52428	Oar.547	198.479	111.508	7.75806	7.34516	240.179	168.89	186.367	86.8963	152.061	95.5666	7.76825	7.71351	7.79243	7.3685	7.26703	7.39995
A_70_P018351	0.000942	0.0343373	1.32202	down								38498.4	18766.8	14.793	14.3903	38804.6	38541.8	38148.6	18130.1	21984.5	16185.7	14.7772	14.7886	14.8132	14.4746	14.3219	14.3743
A_70_P027211	0.000517	0.029168	1.3158	down	XM_004004496	MFSD6	PREDICTED: Ovis aries major facilitator superfamily domain containing 6 (MFSD6), mRNA [XM_004004496]	101110650	XM_004004496	TC62184		12186.8	6131.73	13.3016	12.9057	13125.4	12190.4	11244.7	4912.79	8226.97	5255.43	13.3253	13.3206	13.259	12.842	12.9473	12.9278
A_70_P017461	0.00231617	0.0499285	1.30914	down	EE749693		020709OAPP1053063HT OAPP Ovis aries cDNA, mRNA sequence [EE749693]		XM_004022269	TC56907	Oar.8387	1151.25	639.663	10.2952	9.90654	1410.53	1068.41	974.79	515.289	868.961	534.738	10.3123	10.3103	10.2629	9.95052	9.79917	9.96992
A_70_P000546	0.00116366	0.0377887	1.29982	down	EE808233		020731ONDC257019HT ONDC Ovis aries cDNA, mRNA sequence [EE808233]		XM_004017930	TC58087	Oar.10374	2704.75	1448.51	11.3863	11.008	3065.89	2585.92	2462.45	1107.42	2002.89	1235.23	11.3676	11.392	11.3993	10.9765	10.9513	11.0962
A_70_P062991	0.00195908	0.046824	1.29882	down								50764.9	25733.4	15.1725	14.7953	54249.1	50871.8	47173.8	22118.2	32226.8	22855.3	15.2374	15.1931	15.0869	14.7453	14.8389	14.8016
A_70_P016186	0.00181682	0.0453244	1.29713	down								24766.8	12289.7	14.2289	13.8535	25431.7	25152.2	23716.7	11133.4	14531	11204.5	14.2443	14.2457	14.1965	13.8748	13.7612	13.9246
A_70_P022611	0.00220199	0.0486153	1.29018	down	EE824402		020605ONLN056042HT ONLN Ovis aries cDNA, mRNA sequence [EE824402]			TC54029	Oar.12551	483.7	293.065	9.11052	8.74295	567.463	451.114	432.524	215.339	441.331	222.525	9.0581	9.15029	9.12317	8.70201	8.83263	8.69422
A_70_P036286	0.00162628	0.0428405	1.27116	down	GT879121		UMC-oend13n_0A01-004-c02 Day 13 (non-pregnant) endometrium oend13n Ovis aries cDNA 3', mRNA sequence [GT879121]		XM_004016984	TC58921	Oar.3591	17829.5	9276.21	13.8101	13.4639	18467.2	17827.3	17193.9	8711.96	11558.3	7558.4	13.8074	13.822	13.8007	13.5501	13.4445	13.397
A_70_P059416	0.00084	0.0332831	1.2704	down	XM_004020406	SERPINB8	PREDICTED: Ovis aries serpin peptidase inhibitor, clade B (ovalbumin), member 8, transcript variant 1 (SERPINB8), mRNA [XM_004020406]	101104287	XM_004020406	TC73511		5500.51	2834.96	12.2617	11.9165	6068.36	5153.23	5279.94	2220.58	3933.69	2350.61	12.2596	12.2171	12.3085	11.8612	11.9493	11.9388
A_70_P030422	0.00220363	0.0486153	1.27026	down	NM_001024861	PYGL	Ovis aries phosphorylase, glycogen, liver (PYGL), mRNA [NM_001024861]	554320	NM_001024861	TC52407	Oar.3181	7290.19	3713.58	12.6294	12.2843	7904.81	7610.21	6355.56	3034.06	5043.62	3063.05	12.6109	12.7221	12.5552	12.273	12.2904	12.2895
A_70_P006151	0.00160555	0.0425924	1.26472	down	XM_004008555	XAB2	PREDICTED: Ovis aries XPA binding protein 2 (XAB2), mRNA [XM_004008555]	101122353	XM_004008555	TC67619		2678.93	1479.27	11.3773	11.0385	2925.25	2606.56	2504.97	1153.05	2062.12	1222.65	11.304	11.4039	11.4241	11.0396	10.9952	11.0807
A_70_P030856	0.00166659	0.0434468	1.26327	down	EE799973	ERP29	020731ONDC226082HT ONDC Ovis aries cDNA, mRNA sequence [EE799973]	100145868		TC54097	Oar.5696	3036.74	1657.13	11.5396	11.2024	3403.32	2814.33	2892.56	1304.11	2277.2	1390.08	11.5143	11.5005	11.604	11.2064	11.1471	11.2538
A_70_P070196	0.000508	0.029168	1.25394	down								43030.5	22382.6	14.9445	14.6181	42163	43988	42940.3	20470.5	26301.4	20375.9	14.9104	14.9734	14.9499	14.6309	14.5681	14.6552
A_70_P011006	0.00058	0.029696	1.25371	down	EE794563		030729OMU902022052HT OMU90 Ovis aries cDNA, mRNA sequence [EE794563]			TC59737	Oar.10620	368.51	224.191	8.70271	8.37651	434.065	327.442	344.024	170.581	320.058	181.936	8.66887	8.68204	8.75724	8.3562	8.36097	8.41238
A_70_P024591	0.00198996	0.0469309	1.25346	down	GT882824		UMC-onntest_0A01-001-h01 NOVALUE onntest Ovis aries cDNA 3', mRNA sequence [GT882824]		XM_004018220	TC65698	Oar.14544	2273.86	1280.65	11.1713	10.8454	2528.59	2153.45	2139.55	1021.92	1773.32	1046.71	11.1016	11.1835	11.2288	10.8663	10.7938	10.8761
A_70_P015097	0.000375	0.0275585	1.2427	down	JX534530		Ovis aries peptidylprolyl isomerase A (PPIA) mRNA, complete cds. [JX534530]		XM_004017255	TC55226	Oar.5	315759	172267	17.7469	17.4334	308946	315441	322891	148430	198274	170097	17.7788	17.7117	17.7501	17.3931	17.4602	17.447
A_70_P068966	0.00147674	0.0416755	1.23774	down	EE847623		030729OSCA3006013HT OSCA Ovis aries cDNA, mRNA sequence [EE847623]		XR_173133	TC79311	Oar.2901	369515	198317	17.9786	17.6709	351644	386907	369993	175901	231758	187294	17.957	18.0088	17.97	17.6774	17.7304	17.6049
A_70_P039736	0.00135316	0.0399661	1.23264	down	NM_001112817	CAPN2	Ovis aries calpain 2, (m/II) large subunit (CAPN2), mRNA [NM_001112817]	100127211	NM_001112817	TC73039	Oar.6945	10820.4	5761.5	13.1352	12.8335	11121.1	11060.2	10280	4928.97	7322.4	5033.13	13.0856	13.1815	13.1386	12.8459	12.7837	12.8707
A_70_P061166	0.000501	0.029168	1.22983	down	GW998706		U_TL-090730_DS_K2_plate2e21.b3 cDNA library from sheep postnatal mammary gland Ovis aries cDNA, mRNA sequence [GW998706]			TC78329	Oar.4927	117365	65253.6	16.3492	16.0507	118990	117709	115394	55607	79249.8	60903.9	16.3623	16.3273	16.3579	16.0203	16.0277	16.1041
A_70_P048251	0.00225678	0.0492851	1.22691	down	GO714558		010703OFSA025495HT OFSA Ovis aries cDNA 5', mRNA sequence [GO714558]		XM_004003349	TC77969	Oar.21761	156.262	96.2555	7.39192	7.09689	197.796	129.521	141.469	72.9497	136.484	79.3326	7.47546	7.33859	7.36171	7.09955	7.08931	7.10181
A_70_P066426	0.00121885	0.0384011	1.21629	down	FE032693		C0009479K19.P1KAM13F KN511 Ovis aries efferent gastric lymph from Teladorsagia infected sheep Ovis aries cDNA clone C0009479K19 5', mRNA sequence [FE032693]			TC76383	Oar.16056	26458.9	14426.1	14.3085	14.026	26378.1	27847.8	25150.8	12584.2	18288.9	12405.1	14.285	14.3628	14.2776	13.9975	14.0676	14.0128
A_70_P067916	0.000128	0.0187539	1.21067	down	CN822724		Oa_splbn_02L23_M13reverse Sheep spleen\brain pSport1 library Ovis aries cDNA clone Oa_splbn_02L23 5', mRNA sequence [CN822724]		XM_004014734	TC64640	Oar.4713	732.074	464.301	9.71145	9.43565	886.806	677.71	631.707	355.447	665.449	372.008	9.71547	9.73839	9.68048	9.42022	9.43687	9.44986
A_70_P031946	0.00162047	0.0427622	1.16773	down								24489.4	13962.1	14.2156	13.9919	25029.6	24074.7	24364	12654.7	17819	11412.4	14.2249	14.1871	14.2349	14.0034	14.0295	13.9429
A_70_P007011	0.00123092	0.0384011	1.15427	down	DY477252		sh1-aha04_l0.s2 adult sheep fracture callus pool Ovis aries cDNA, mRNA sequence [DY477252]		XM_004006135	TC71998	Oar.14804	2009.27	1256	11.025	10.818	2368.82	1850.44	1808.55	985.278	1754.72	1028	11.0272	11.0081	11.0396	10.8234	10.7746	10.856
A_70_P001846	0.00115371	0.037628	1.15071	down	EU366496	RPS20	Ovis aries 40S ribosomal protein S20-like protein mRNA, partial cds. [EU366496]	100135683	XM_004011685	TC82695	Oar.1149	421270	240709	18.1333	17.9308	395642	440446	427722	217159	260211	244758	18.0888	18.1605	18.1506	17.9405	17.9405	17.9114
A_70_P044901	0.000386	0.0275585	1.14662	down								133.287	87.7882	7.1493	6.95191	159.92	115.946	123.994	67.4448	122.452	73.4678	7.16017	7.15917	7.12857	6.9676	6.92271	6.96542
A_70_P056916	3.17e-05	0.0135825	1.05426	down								1085.51	765.37	10.2191	10.1429	1309.51	1000.38	946.625	591.077	1102.35	602.686	10.217	10.2246	10.2158	10.1467	10.1384	10.1436
