# Supplementary material for: Discovery of genes and proteins possibly regulating mean wool fibre diameter using cDNA microarray and proteomic approaches
Source: Sci Rep. 2020 May 7;10:7726. doi: 10.1038/s41598-020-64903-7 (PMC7206055; doi:10.1038/s41598-020-64903-7)
Supplement: Supplementary file 3 — Supplementary information3 [file 41598_2020_64903_MOESM3_ESM.xls]

## Sheet: Sheet2 (2)
Group ID	AS1	AS2	AS3	SS1	SS2	SS3	AS	SS	AS vs SS	P value	Locus	Gene name
2330	0	0.00599185	0.00237821	0.00648962	0.00798286	0.00907382	0.00837006	0.0235463	2.81316	0.0279625	ABP48145	VIM
1172	0.220467	0.240781	0.293509	0.193971	0.205462	0.208768	0.754757	0.608201	0.805824	0.046419	AF513909_1	VEGFR-2
2179	0.274328	0.309173	0.309729	0.261824	0.155062	0.124244	0.89323	0.54113	0.605813	0.0267489	ABY64913	V15（K31）
1149	0.041654	0.047591	0.04061	0.0842892	0.0835223	0.0550437	0.129855	0.222855	1.71618	0.0173871	AAB88483	TUBB
2187	0.0848363	0.0465559	0.0695242	0	0.0214413	0.0368164	0.200916	0.0582577	0.28996	0.0183903	AAH20946	TUBB
1234	0.0599426	0.068437	0.0419492	0.120539	0.106848	0.11546	0.170329	0.342847	2.01285	0.00139973	CAX32886	TRB
1625	0.202347	0.196244	0.166486	0.231878	0.297049	0.346576	0.565077	0.875503	1.54935	0.0208711	NP_001013608	TPM1
2003	0.069591	0.0561095	0.0624503	0	0.00987365	0.00977988	0.188151	0.0196535	0.104456	0.000191527	NP_001009403	TP53
1281	0.0509981	0	0.0676795	0.22163	0.104719	0.119399	0.118678	0.445748	3.75596	0.0302123	AAX56974	TLR6
1491	0.0782536	0.112673	0.122942	0.221599	0.251101	0.176149	0.313869	0.648849	2.06726	0.00606186	AAB49491	stem cell factor
1136	0.0177014	0.0238816	0	0.040601	0.04193	0.0480451	0.041583	0.130576	3.14013	0.00842613	NP_001009738	SPA17
1590	0.0649244	0.351826	0.333407	0.456671	0.565264	0.510369	0.750157	1.5323	2.04264	0.0280833	NP_001120763	SLC25A10
1171	0.298457	0.308884	0.249414	0.425951	0.472228	0.312423	0.856755	1.2106	1.41301	0.0406722	DAA31900	SKP1
1468	0.476475	0.637136	0.622009	0.870739	0.982402	0.650547	1.73562	2.50369	1.44253	0.0403553	NP_001009208	SFN
1471	0.121114	0.100662	0.109224	0.0811323	0.0808172	0.0894096	0.331	0.251359	0.759393	0.00777177	NP_001009208	SFN
2149	0.0201715	0.0188329	0.0231142	0.0169836	0.0139925	0.00889618	0.0621186	0.0398723	0.641873	0.0251952	NP_001132919	SERPINF1
1270	0.0488243	0.0562232	0.051193	0.0952719	0.102896	0.0995453	0.156241	0.297713	1.90548	5.46266e-05	NP_004031	RHOB(human)
1408	0.120639	0.0817299	0.118178	0.155418	0.209976	0.1589	0.320547	0.524294	1.63562	0.0175024	PRL_SHEEP	PRL
1235	0.0767123	0.0839704	0.0666032	0.0216179	0.0145826	0.029787	0.227286	0.0659875	0.290328	0.000647865	NP_001159672	PRDX2
1037	0.100137	0	0.105206	0.235277	0.13812	0.136665	0.205343	0.510062	2.48395	0.0491565	ABY68602	PPP1R12A
2398	0.257722	0.434041	0.335522	0.208241	0.134433	0.142701	1.02729	0.485375	0.472483	0.0161456	NP_001192656	PKM2
1574	0	0.0358788	0.0597091	0.0962188	0.0973364	0.0979443	0.0955879	0.291499	3.04954	0.00987339	NP_001136365	PANK2
1153	0	0.0393132	0.062428	0.132496	0.159559	0.209615	0.101741	0.50167	4.93084	0.00504131	NP_001009366	PAEP
1357	0.109325	0.129743	0.144124	0.150163	0.151138	0.150209	0.383192	0.45151	1.17829	0.0436035	CAA90036	Ovar-DOB
738	0.0895361	0.0689223	0.0428713	0	0	0.00892644	0.20133	0.00892644	0.0443374	0.00487107	AAF44753	MDH2
1525	1.79647	1.34944	2.00462	0.379031	0.947143	0.167587	5.15053	1.49376	0.290021	0.00787386	ABD77298	MDH2
2605	0	0	0	0.00654519	0.00848455	0.0152093	0	0.030239	#DIV/0!	0.00923304	NP_001009722	LPO
1307	0	0	0	0.0635912	0.0726505	0.0895117	0	0.225753	#DIV/0!	0.0002912	ACS12986	LIN28
1322	0.0622241	0.0696512	0.0449896	0.0922136	0.0927311	0.142885	0.176865	0.32783	1.85356	0.0257863	AAQ24210	LIN28
2378	0.0135599	0.0167155	0	0.0352541	0.0237152	0.0318771	0.0302754	0.0908464	3.00067	0.0153318	ABY64916	KRT85
2495	0.0192848	0.0256078	0.0197224	0.00452364	0.00814073	0.00541021	0.064615	0.0180746	0.279727	0.00128184	DAA30012	KRT5
2498	0.00339051	0.00202404	0.00256697	0.00726697	0.00657292	0.00603977	0.00798152	0.0198797	2.49071	0.000870587	XP_003584943	KRT1
1199	0.280228	0.259366	0.266502	0.450997	0.423435	0.472742	0.806096	1.34717	1.67123	0.000156854	AF158822_1	interferon-tau p6v2
1066	0.0482214	0.0421858	0.0287972	0.093808	0.163171	0.154206	0.119204	0.411185	3.44941	0.00621929	AAA80534	IGFI
1251	0.0242295	0.0297434	0.0252835	0.0341739	0.0315547	0.0289038	0.0792564	0.0946324	1.194	0.0436268	IFNT7_SHEEP	IFNT7
1247	0.0467803	0.0280858	0.0648089	0.149387	0.116179	0.121912	0.139675	0.387478	2.77414	0.00249307	NP_001095205	IFNT6
1142	0.0393289	0	0	0.0747828	0.0863833	0.0887016	0.0393289	0.249868	6.35328	0.00352553	AAM43791	GLUD1
1916	0.736923	0.65528	0.530272	0.150063	0.261462	0.108071	1.92247	0.519596	0.270275	0.00173025	AAU89298	FGFR3
2390	0.203635	0.236783	0.308647	0.191609	0.0820716	0.157472	0.749065	0.431153	0.575588	0.0386206	NP_001068589	EEF2（Bos）
1295	0.0227397	0.0339608	0.0291263	0.0382332	0.034839	0.043631	0.0858268	0.116703	1.35975	0.0338156	AEJ36191	DQB
1412	0.41588	0.442663	0.518103	0.513078	0.696257	0.702155	1.37665	1.91149	1.38851	0.0307841	NP_001009363	CSN1S2
1304	0.0212142	0.03796	0.0248434	0.0679611	0.0577684	0.0475692	0.0840176	0.173299	2.06265	0.00934526	NP_001009309	CSH(LOC443319)
1155	0.50436	0.55802	0.610166	0.673747	0.70224	0.75251	1.67255	2.1285	1.27261	0.00824616	AAF60278	COX5A
2277	0	0.0145568	0	0.135894	0.264913	0.0952812	0.0145568	0.496088	34.0795	0.0176814	AAW70036	COPG2
2747	0.0679618	0.0579988	0.0972034	0	0.0345073	0.0132054	0.223164	0.0477127	0.213801	0.00972309	NP_001009781	CFTR
1168	0.0529974	0.0603599	0.0631124	0.177599	0.139505	0.140391	0.17647	0.457495	2.59248	0.000958002	NP_001004043	CFL1
1164	0.256362	0.270645	0.286173	0.340428	0.370542	0.355969	0.81318	1.06694	1.31206	0.00114837	NP_001009417	CD247
1186	0.0925682	0.110204	0.105049	0.238189	0.223812	0.182778	0.307821	0.644779	2.09465	0.0014849	AET05820	CCND1
1737	0.0204646	0.0217951	0.0184057	0.0120596	0.0128198	0.00423891	0.0606654	0.0291183	0.479982	0.0112945	AF508312_1	BMP4
1962	0.405839	0.371131	0.292967	0.195865	0.267334	0.229202	1.06994	0.692401	0.647142	0.0163504	AAD02563	BCAT2
1225	0	0	0	0.103627	0.094919	0.0905398	0	0.289086	#DIV/0!	7.53421e-06	NP_001156030	ARL8A
1774	0.0567888	0.0416079	0.041393	0.0291141	0.0105469	0.0293049	0.13979	0.0689659	0.493355	0.0212894	NP_001239107	ANKRD1
1799	0.0210932	0.0238547	0.0144034	0.0111922	0.0119628	0.00964179	0.0593513	0.0327968	0.552588	0.0187318	NP_001009376	ALB
2362	0.0294245	0.0160392	0.0240896	0.0299198	0.0415777	0.0350736	0.0695533	0.106571	1.53222	0.0373209	NP_001155329	AKT1
1179	0.0410222	0.031815	0.0377507	0.124995	0.0934459	0.0836255	0.110588	0.302066	2.73146	0.00374704	NP_001071401	AK4
1912	0.124677	0.149081	0.0774637	0.0238789	0.0323563	0.0476926	0.351222	0.103928	0.295904	0.0102175	NP_005150	ACTC1(Homo)
1013	0.44734	0.472804	0.504453	0.379877	0.259932	0.323594	1.4246	0.963403	0.676264	0.00803071
1059	0.0757333	0.0770863	0.0958912	0.0590613	0.021991	0.0557541	0.248711	0.136806	0.550062	0.0254148
1076	1.31238	1.51476	1.17196	1.68263	1.55333	1.67403	3.9991	4.90999	1.22777	0.024058
1078	0.300932	0.37557	0.259078	0.617873	0.54011	0.575266	0.93558	1.73325	1.85259	0.00143361
1147	0.0422968	0.0389432	0.0657484	0.0280459	0.0191775	0.0278062	0.146988	0.0750296	0.510446	0.027375
1151	0.0197478	0	0	0.0216396	0.0376211	0.0203831	0.0197478	0.0796438	4.03305	0.0406081
1158	0.0621542	0.0681993	0.0623417	0.042439	0.0288241	0.0448471	0.192695	0.11611	0.602559	0.00446856
1185	0	0	0	0.0165911	0.0291686	0.0488379	0	0.0945976	#DIV/0!	0.0141473
1229	0.101534	0.126494	0.137504	0.0739408	0.0394438	0.0342176	0.365532	0.147602	0.403801	0.00569732
1230	0.0701451	0.073348	0.0642241	0.0473575	0.060073	0.04204	0.207717	0.149471	0.719587	0.015737
1275	0.151539	0.131764	0.176092	0.100415	0.113893	0.0977729	0.459395	0.312081	0.67933	0.0116981
1318	0.155164	0.160246	0.101752	0.205101	0.229858	0.197044	0.417162	0.632003	1.51501	0.0138241
1330	0.13101	0.0953005	0.11314	0.0819738	0.0686727	0.0184913	0.33945	0.169138	0.498269	0.0302926
1335	0.153604	0.169245	0.136011	0.0692988	0.0766111	0.0583808	0.45886	0.204291	0.445214	0.00075053
1340	0.0542505	0.0384154	0.0666808	0.0659613	0.100911	0.078912	0.159347	0.245784	1.54245	0.0461418
1392	0.0279903	0.0254048	0.0139908	0.0343195	0.0416483	0.0291605	0.0673859	0.105128	1.56009	0.0444491
1450	0.204634	0.121861	0.265554	0.385001	0.564313	0.286372	0.592049	1.23569	2.08713	0.0393627
1463	0.761094	0.807632	0.686043	0.859313	0.928704	0.825432	2.25477	2.61345	1.15908	0.0312641
1466	0.197561	0.170045	0.125866	0.109289	0.112744	0.130103	0.493472	0.352136	0.713589	0.0486673
1484	0.893212	2.11039	1.37037	0.289832	0.457305	0.171171	4.37397	0.918308	0.209948	0.0169736
1509	0.0152515	0.0132832	0.0114738	0.035158	0.0220163	0.0216768	0.0400085	0.0788511	1.97086	0.0236016
1511	0.0542717	0.0880578	0.0169479	0.101972	0.129927	0.119005	0.159277	0.350904	2.2031	0.0222406
1569	0.0486722	0.0411728	0.0518664	0.0598311	0.0860694	0.0752821	0.141711	0.221183	1.5608	0.0162638
1570	0.178786	0.135125	0.148706	0.282994	0.325693	0.253597	0.462617	0.862284	1.86393	0.0028112
1583	0.238751	0.143549	0.165053	0.276193	0.322479	0.295883	0.547353	0.894555	1.63433	0.0109804
1595	0.440215	0.490315	0.507585	0.184782	0.260948	0.241643	1.43812	0.687373	0.477968	0.000601849
1671	0.0383063	0.0366003	0.0311343	0.0531961	0.047948	0.0421049	0.106041	0.143249	1.35088	0.0163137
1703	0.0902178	0.100595	0.0991356	0.134827	0.110244	0.126319	0.289948	0.37139	1.28088	0.0132107
1740	0.0521714	0.0448382	0.0373272	0.0304322	0.0256108	0.0198736	0.134337	0.0759166	0.565121	0.0104037
1801	0.0263315	0.025575	0.03248	0.0429462	0.0381171	0.0430979	0.0843865	0.124161	1.47134	0.00415313
1821	0.14977	0.194304	0.200042	0.146703	0.0617198	0.0896987	0.544116	0.298121	0.547901	0.0252214
1857	0.0824184	0.118463	0.0800802	0.0438277	0.042921	0.0453169	0.280962	0.132066	0.470049	0.00813993
1870	0.0830837	0.0634703	0.083262	0.0557399	0.0566227	0.055972	0.229816	0.168335	0.732476	0.0178001
1903	0.020597	0.018152	0.0298821	0.0135381	0.00893595	0.0128226	0.0686311	0.0352966	0.514295	0.0223421
2299	0.0422597	0.0379234	0.0370286	0.0511562	0.0583438	0.0725216	0.117212	0.182022	1.55293	0.0145095
2360	0.00622024	0.0095493	0.0116799	0.0178294	0.012223	0.0174613	0.0274494	0.0475137	1.73095	0.0249964
2407	0.0357878	0.0409186	0.0455282	0.0303568	0.0146746	0.0243577	0.122235	0.0693891	0.567672	0.015204
2413	0.0339917	0.0314716	0.0292506	0.0188834	0.0177154	0.0260624	0.0947139	0.0626612	0.661584	0.0111257
2494	0.0137514	0.0279047	0.00896792	0.0586571	0.0363203	0.0534646	0.050624	0.148442	2.93224	0.0104631
2532	0.0739374	0.0726523	0.0419231	0.0945732	0.107318	0.123258	0.188513	0.325149	1.72481	0.0135076
2551	0.149248	0.128279	0.143371	0.197858	0.214574	0.231123	0.420898	0.643555	1.529	0.00146225
2643	0.0324498	0.0356461	0.023416	0.0748674	0.0503445	0.058585	0.0915119	0.183797	2.00845	0.00950187
2689	0.0831176	0.145625	0.156982	0.0326227	0.0559278	0.0542512	0.385725	0.142802	0.370217	0.0142616

## Sheet: Sheet2
Group ID	AS1	AS2	AS3	SS1	SS2	SS3	AS	SS	AS vs SS	P value	Locus	Gene name	mRNA level
738	0.0895361	0.0689223	0.0428713	0	0	0.00892644	0.20133	0.00892644	0.0443374	0.00487107	AAF44753	MDH2
1013	0.44734	0.472804	0.504453	0.379877	0.259932	0.323594	1.4246	0.963403	0.676264	0.00803071
1037	0.100137	0	0.105206	0.235277	0.13812	0.136665	0.205343	0.510062	2.48395	0.0491565	ABY68602	PPP1R12A	3.24
1059	0.0757333	0.0770863	0.0958912	0.0590613	0.021991	0.0557541	0.248711	0.136806	0.550062	0.0254148
1066	0.0482214	0.0421858	0.0287972	0.093808	0.163171	0.154206	0.119204	0.411185	3.44941	0.00621929	AAA80534	IGFI
1076	1.31238	1.51476	1.17196	1.68263	1.55333	1.67403	3.9991	4.90999	1.22777	0.024058
1078	0.300932	0.37557	0.259078	0.617873	0.54011	0.575266	0.93558	1.73325	1.85259	0.00143361
1136	0.0177014	0.0238816	0	0.040601	0.04193	0.0480451	0.041583	0.130576	3.14013	0.00842613	NP_001009738	SPA17
1142	0.0393289	0	0	0.0747828	0.0863833	0.0887016	0.0393289	0.249868	6.35328	0.00352553	AAM43791	GLUD1
1147	0.0422968	0.0389432	0.0657484	0.0280459	0.0191775	0.0278062	0.146988	0.0750296	0.510446	0.027375
1149	0.041654	0.047591	0.04061	0.0842892	0.0835223	0.0550437	0.129855	0.222855	1.71618	0.0173871	AAB88483	TUBB
1151	0.0197478	0	0	0.0216396	0.0376211	0.0203831	0.0197478	0.0796438	4.03305	0.0406081
1153	0	0.0393132	0.062428	0.132496	0.159559	0.209615	0.101741	0.50167	4.93084	0.00504131	NP_001009366	PAEP
1155	0.50436	0.55802	0.610166	0.673747	0.70224	0.75251	1.67255	2.1285	1.27261	0.00824616	AAF60278	COX5A
1158	0.0621542	0.0681993	0.0623417	0.042439	0.0288241	0.0448471	0.192695	0.11611	0.602559	0.00446856
1164	0.256362	0.270645	0.286173	0.340428	0.370542	0.355969	0.81318	1.06694	1.31206	0.00114837	NP_001009417	CD247
1168	0.0529974	0.0603599	0.0631124	0.177599	0.139505	0.140391	0.17647	0.457495	2.59248	0.000958002	NP_001004043	CFL1	4.11
1171	0.298457	0.308884	0.249414	0.425951	0.472228	0.312423	0.856755	1.2106	1.41301	0.0406722	DAA31900	SKP1
1172	0.220467	0.240781	0.293509	0.193971	0.205462	0.208768	0.754757	0.608201	0.805824	0.046419	AF513909_1	VEGFR-2
1179	0.0410222	0.031815	0.0377507	0.124995	0.0934459	0.0836255	0.110588	0.302066	2.73146	0.00374704	NP_001071401	AK4
1185	0	0	0	0.0165911	0.0291686	0.0488379	0	0.0945976	#DIV/0!	0.0141473
1186	0.0925682	0.110204	0.105049	0.238189	0.223812	0.182778	0.307821	0.644779	2.09465	0.0014849	AET05820	CCND1
1199	0.280228	0.259366	0.266502	0.450997	0.423435	0.472742	0.806096	1.34717	1.67123	0.000156854	AF158822_1	interferon-tau p6v2
1225	0	0	0	0.103627	0.094919	0.0905398	0	0.289086	#DIV/0!	7.53421e-06	NP_001156030	ARL8A
1229	0.101534	0.126494	0.137504	0.0739408	0.0394438	0.0342176	0.365532	0.147602	0.403801	0.00569732
1230	0.0701451	0.073348	0.0642241	0.0473575	0.060073	0.04204	0.207717	0.149471	0.719587	0.015737
1234	0.0599426	0.068437	0.0419492	0.120539	0.106848	0.11546	0.170329	0.342847	2.01285	0.00139973	CAX32886	TRB
1235	0.0767123	0.0839704	0.0666032	0.0216179	0.0145826	0.029787	0.227286	0.0659875	0.290328	0.000647865	NP_001159672	PRDX2
1247	0.0467803	0.0280858	0.0648089	0.149387	0.116179	0.121912	0.139675	0.387478	2.77414	0.00249307	NP_001095205	IFNT6
1251	0.0242295	0.0297434	0.0252835	0.0341739	0.0315547	0.0289038	0.0792564	0.0946324	1.194	0.0436268	IFNT7_SHEEP	IFNT7
1270	0.0488243	0.0562232	0.051193	0.0952719	0.102896	0.0995453	0.156241	0.297713	1.90548	5.46266e-05	NP_004031	RHOB(human)
1275	0.151539	0.131764	0.176092	0.100415	0.113893	0.0977729	0.459395	0.312081	0.67933	0.0116981
1281	0.0509981	0	0.0676795	0.22163	0.104719	0.119399	0.118678	0.445748	3.75596	0.0302123	AAX56974	TLR6
1295	0.0227397	0.0339608	0.0291263	0.0382332	0.034839	0.043631	0.0858268	0.116703	1.35975	0.0338156	AEJ36191	DQB
1304	0.0212142	0.03796	0.0248434	0.0679611	0.0577684	0.0475692	0.0840176	0.173299	2.06265	0.00934526	NP_001009309	CSH(LOC443319)
1307	0	0	0	0.0635912	0.0726505	0.0895117	0	0.225753	#DIV/0!	0.0002912	ACS12986	LIN28
1318	0.155164	0.160246	0.101752	0.205101	0.229858	0.197044	0.417162	0.632003	1.51501	0.0138241
1322	0.0622241	0.0696512	0.0449896	0.0922136	0.0927311	0.142885	0.176865	0.32783	1.85356	0.0257863	AAQ24210	LIN28
1330	0.13101	0.0953005	0.11314	0.0819738	0.0686727	0.0184913	0.33945	0.169138	0.498269	0.0302926
1335	0.153604	0.169245	0.136011	0.0692988	0.0766111	0.0583808	0.45886	0.204291	0.445214	0.00075053
1340	0.0542505	0.0384154	0.0666808	0.0659613	0.100911	0.078912	0.159347	0.245784	1.54245	0.0461418
1357	0.109325	0.129743	0.144124	0.150163	0.151138	0.150209	0.383192	0.45151	1.17829	0.0436035	CAA90036	Ovar-DOB
1392	0.0279903	0.0254048	0.0139908	0.0343195	0.0416483	0.0291605	0.0673859	0.105128	1.56009	0.0444491
1408	0.120639	0.0817299	0.118178	0.155418	0.209976	0.1589	0.320547	0.524294	1.63562	0.0175024	PRL_SHEEP	PRL
1412	0.41588	0.442663	0.518103	0.513078	0.696257	0.702155	1.37665	1.91149	1.38851	0.0307841	NP_001009363	CSN1S2
1450	0.204634	0.121861	0.265554	0.385001	0.564313	0.286372	0.592049	1.23569	2.08713	0.0393627
1463	0.761094	0.807632	0.686043	0.859313	0.928704	0.825432	2.25477	2.61345	1.15908	0.0312641
1466	0.197561	0.170045	0.125866	0.109289	0.112744	0.130103	0.493472	0.352136	0.713589	0.0486673
1468	0.476475	0.637136	0.622009	0.870739	0.982402	0.650547	1.73562	2.50369	1.44253	0.0403553	NP_001009208	SFN	1.17
1471	0.121114	0.100662	0.109224	0.0811323	0.0808172	0.0894096	0.331	0.251359	0.759393	0.00777177	NP_001009208	SFN	1.17
1484	0.893212	2.11039	1.37037	0.289832	0.457305	0.171171	4.37397	0.918308	0.209948	0.0169736
1491	0.0782536	0.112673	0.122942	0.221599	0.251101	0.176149	0.313869	0.648849	2.06726	0.00606186	AAB49491	stem cell factor
1509	0.0152515	0.0132832	0.0114738	0.035158	0.0220163	0.0216768	0.0400085	0.0788511	1.97086	0.0236016
1511	0.0542717	0.0880578	0.0169479	0.101972	0.129927	0.119005	0.159277	0.350904	2.2031	0.0222406
1525	1.79647	1.34944	2.00462	0.379031	0.947143	0.167587	5.15053	1.49376	0.290021	0.00787386	ABD77298	MDH2
1569	0.0486722	0.0411728	0.0518664	0.0598311	0.0860694	0.0752821	0.141711	0.221183	1.5608	0.0162638
1570	0.178786	0.135125	0.148706	0.282994	0.325693	0.253597	0.462617	0.862284	1.86393	0.0028112
1574	0	0.0358788	0.0597091	0.0962188	0.0973364	0.0979443	0.0955879	0.291499	3.04954	0.00987339	NP_001136365	PANK2
1583	0.238751	0.143549	0.165053	0.276193	0.322479	0.295883	0.547353	0.894555	1.63433	0.0109804
1590	0.0649244	0.351826	0.333407	0.456671	0.565264	0.510369	0.750157	1.5323	2.04264	0.0280833	NP_001120763	SLC25A10
1595	0.440215	0.490315	0.507585	0.184782	0.260948	0.241643	1.43812	0.687373	0.477968	0.000601849
1625	0.202347	0.196244	0.166486	0.231878	0.297049	0.346576	0.565077	0.875503	1.54935	0.0208711	NP_001013608	TPM1	1.78
1671	0.0383063	0.0366003	0.0311343	0.0531961	0.047948	0.0421049	0.106041	0.143249	1.35088	0.0163137
1703	0.0902178	0.100595	0.0991356	0.134827	0.110244	0.126319	0.289948	0.37139	1.28088	0.0132107
1737	0.0204646	0.0217951	0.0184057	0.0120596	0.0128198	0.00423891	0.0606654	0.0291183	0.479982	0.0112945	AF508312_1	BMP4	-1.36
1740	0.0521714	0.0448382	0.0373272	0.0304322	0.0256108	0.0198736	0.134337	0.0759166	0.565121	0.0104037
1774	0.0567888	0.0416079	0.041393	0.0291141	0.0105469	0.0293049	0.13979	0.0689659	0.493355	0.0212894	NP_001239107	ANKRD1
1799	0.0210932	0.0238547	0.0144034	0.0111922	0.0119628	0.00964179	0.0593513	0.0327968	0.552588	0.0187318	NP_001009376	ALB
1801	0.0263315	0.025575	0.03248	0.0429462	0.0381171	0.0430979	0.0843865	0.124161	1.47134	0.00415313
1821	0.14977	0.194304	0.200042	0.146703	0.0617198	0.0896987	0.544116	0.298121	0.547901	0.0252214
1857	0.0824184	0.118463	0.0800802	0.0438277	0.042921	0.0453169	0.280962	0.132066	0.470049	0.00813993
1870	0.0830837	0.0634703	0.083262	0.0557399	0.0566227	0.055972	0.229816	0.168335	0.732476	0.0178001
1903	0.020597	0.018152	0.0298821	0.0135381	0.00893595	0.0128226	0.0686311	0.0352966	0.514295	0.0223421
1912	0.124677	0.149081	0.0774637	0.0238789	0.0323563	0.0476926	0.351222	0.103928	0.295904	0.0102175	NP_005150	ACTC1(Homo)
1916	0.736923	0.65528	0.530272	0.150063	0.261462	0.108071	1.92247	0.519596	0.270275	0.00173025	AAU89298	FGFR3
1962	0.405839	0.371131	0.292967	0.195865	0.267334	0.229202	1.06994	0.692401	0.647142	0.0163504	AAD02563	BCAT2
2003	0.069591	0.0561095	0.0624503	0	0.00987365	0.00977988	0.188151	0.0196535	0.104456	0.000191527	NP_001009403	TP53
2149	0.0201715	0.0188329	0.0231142	0.0169836	0.0139925	0.00889618	0.0621186	0.0398723	0.641873	0.0251952	NP_001132919	SERPINF1	2.41
2179	0.274328	0.309173	0.309729	0.261824	0.155062	0.124244	0.89323	0.54113	0.605813	0.0267489	ABY64913	V15（K31）
2187	0.0848363	0.0465559	0.0695242	0	0.0214413	0.0368164	0.200916	0.0582577	0.28996	0.0183903	AAH20946	TUBB
2277	0	0.0145568	0	0.135894	0.264913	0.0952812	0.0145568	0.496088	34.0795	0.0176814	AAW70036	COPG2
2299	0.0422597	0.0379234	0.0370286	0.0511562	0.0583438	0.0725216	0.117212	0.182022	1.55293	0.0145095
2330	0	0.00599185	0.00237821	0.00648962	0.00798286	0.00907382	0.00837006	0.0235463	2.81316	0.0279625	ABP48145	VIM	-1.56
2360	0.00622024	0.0095493	0.0116799	0.0178294	0.012223	0.0174613	0.0274494	0.0475137	1.73095	0.0249964
2362	0.0294245	0.0160392	0.0240896	0.0299198	0.0415777	0.0350736	0.0695533	0.106571	1.53222	0.0373209	NP_001155329	AKT1
2378	0.0135599	0.0167155	0	0.0352541	0.0237152	0.0318771	0.0302754	0.0908464	3.00067	0.0153318	ABY64916	KRT85
2390	0.203635	0.236783	0.308647	0.191609	0.0820716	0.157472	0.749065	0.431153	0.575588	0.0386206	NP_001068589	EEF2（Bos）
2398	0.257722	0.434041	0.335522	0.208241	0.134433	0.142701	1.02729	0.485375	0.472483	0.0161456	NP_001192656	PKM2
2407	0.0357878	0.0409186	0.0455282	0.0303568	0.0146746	0.0243577	0.122235	0.0693891	0.567672	0.015204
2413	0.0339917	0.0314716	0.0292506	0.0188834	0.0177154	0.0260624	0.0947139	0.0626612	0.661584	0.0111257
2494	0.0137514	0.0279047	0.00896792	0.0586571	0.0363203	0.0534646	0.050624	0.148442	2.93224	0.0104631
2495	0.0192848	0.0256078	0.0197224	0.00452364	0.00814073	0.00541021	0.064615	0.0180746	0.279727	0.00128184	DAA30012	KRT5
2498	0.00339051	0.00202404	0.00256697	0.00726697	0.00657292	0.00603977	0.00798152	0.0198797	2.49071	0.000870587	XP_003584943	KRT1
2532	0.0739374	0.0726523	0.0419231	0.0945732	0.107318	0.123258	0.188513	0.325149	1.72481	0.0135076
2551	0.149248	0.128279	0.143371	0.197858	0.214574	0.231123	0.420898	0.643555	1.529	0.00146225
2605	0	0	0	0.00654519	0.00848455	0.0152093	0	0.030239	#DIV/0!	0.00923304	NP_001009722	LPO
2643	0.0324498	0.0356461	0.023416	0.0748674	0.0503445	0.058585	0.0915119	0.183797	2.00845	0.00950187
2689	0.0831176	0.145625	0.156982	0.0326227	0.0559278	0.0542512	0.385725	0.142802	0.370217	0.0142616
2747	0.0679618	0.0579988	0.0972034	0	0.0345073	0.0132054	0.223164	0.0477127	0.213801	0.00972309	NP_001009781	CFTR
